# Supplementary material for: A phase synchronization clustering algorithm for identifying interesting groups of genes from cell cycle expression data
Source: BMC Bioinformatics. 2008 Jan 28;9:56. doi: 10.1186/1471-2105-9-56 (PMC2335309; doi:10.1186/1471-2105-9-56)
Supplement: Additional file 1 — Tables of significant GO terms of biological process for the output clusters with cutoff = 0.9. This file includes 8 clusters from the PSC algorithm with cutoff = 0.9, which have significantly GO terms of biological process. These significant GO terms are obtained by a tool called GO Term Finder, which is available from Saccharomyces Genome Database [24]. [file 1471-2105-9-56-S1.txt]

Tables of significant GO terms of biological process for the output clusters with cutoff = 0.9
Note that these significant GO terms were obtained by GO term Finder, which is available at http://http://db.yeastgenome.org/cgi-bin/GO/goTermFinder.pl
Cluster 1
GOID	TERM	CORRECTED_PVALUE	UNCORRECTED_PVALUE	NUM_LIST_ANNOTATIONS	LIST_SIZE	TOTAL_NUM_ANNOTATIONS	POPULATION_SIZE	FDR_RATE	EXPECTED_FALSE_POSITIVES	ANNOTATED_GENES
GO:0006310	DNA recombination	0.000159997	1.50E-06	5	12	121	6476	0.00%	0	YDR113C, YAR007C, YPL127C, YDR097C, YOL090W
GO:0000710	meiotic mismatch repair	0.007037092	6.58E-05	2	12	7	6476	3.00%	0.06	YDR097C, YOL090W
GO:0007131	meiotic recombination	0.01223546	0.00011435	3	12	54	6476	2.00%	0.06	YAR007C, YDR097C, YOL090W
GO:0007127	meiosis I	0.031314316	0.000292657	3	12	74	6476	4.50%	0.18	YAR007C, YDR097C, YOL090W
GO:0006281	DNA repair	0.034240907	0.000320008	4	12	194	6476	3.60%	0.18	YDR113C, YAR007C, YDR097C, YOL090W
Cluster 2
GOID	TERM	CORRECTED_PVALUE	UNCORRECTED_PVALUE	NUM_LIST_ANNOTATIONS	LIST_SIZE	TOTAL_NUM_ANNOTATIONS	POPULATION_SIZE	FDR_RATE	EXPECTED_FALSE_POSITIVES	ANNOTATED_GENES
GO:0000084	S phase of mitotic cell cycle	0.007295504	0.00015199	2	7	18	6476	4.00%	0.04	YLR103C, YPR120C
GO:0051325	interphase	0.00804394	0.000167582	3	7	112	6476	2.00%	0.04	YLR103C, YKL101W, YPR120C
GO:0051329	interphase of mitotic cell cycle	0.00804394	0.000167582	3	7	112	6476	1.33%	0.04	YLR103C, YKL101W, YPR120C
GO:0051320	S phase	0.009050441	0.000188551	2	7	20	6476	1.00%	0.04	YLR103C, YPR120C
GO:0022403	cell cycle phase	0.011699619	0.000243742	4	7	345	6476	0.80%	0.04	YLR103C, YKL101W, YER095W, YPR120C
GO:0022402	cell cycle process	0.027659357	0.000576237	4	7	431	6476	0.67%	0.04	YLR103C, YKL101W, YER095W, YPR120C
GO:0000086	G2/M transition of mitotic cell cycle	0.028123787	0.000585912	2	7	35	6476	0.57%	0.04	YKL101W, YPR120C
GO:0007049	cell cycle	0.032645338	0.000680111	4	7	450	6476	0.50%	0.04	YLR103C, YKL101W, YER095W, YPR120C
Cluster 3
GOID	TERM	CORRECTED_PVALUE	UNCORRECTED_PVALUE	NUM_LIST_ANNOTATIONS	LIST_SIZE	TOTAL_NUM_ANNOTATIONS	POPULATION_SIZE	FDR_RATE	EXPECTED_FALSE_POSITIVES	ANNOTATED_GENES
GO:0007067	mitosis	0.033038197	0.003670911	2	6	127	6476	38.00%	0.38	YML034W, YGL021W
GO:0000087	M phase of mitotic cell cycle	0.034069893	0.003785544	2	6	129	6476	20.00%	0.4	YML034W, YGL021W
Cluster 4
GOID	TERM	CORRECTED_PVALUE	UNCORRECTED_PVALUE	NUM_LIST_ANNOTATIONS	LIST_SIZE	TOTAL_NUM_ANNOTATIONS	POPULATION_SIZE	FDR_RATE	EXPECTED_FALSE_POSITIVES	ANNOTATED_GENES
GO:0006333	chromatin assembly or disassembly	7.75E-06	5.17E-07	4	5	118	6476	0.00%	0	YNL030W, YNL031C, YDR225W, YBR010W
GO:0006323	DNA packaging	0.000165499	1.10E-05	4	5	253	6476	0.00%	0	YNL030W, YNL031C, YDR225W, YBR010W
GO:0006325	establishment and/or maintenance of chromatin architecture	0.000165499	1.10E-05	4	5	253	6476	0.00%	0	YNL030W, YNL031C, YDR225W, YBR010W
GO:0007001	chromosome organization and biogenesis (sensu Eukaryota)	0.004061035	0.000270736	4	5	567	6476	1.00%	0.04	YNL030W, YNL031C, YDR225W, YBR010W
GO:0051276	chromosome organization and biogenesis	0.004203784	0.000280252	4	5	572	6476	0.80%	0.04	YNL030W, YNL031C, YDR225W, YBR010W
GO:0006259	DNA metabolic process	0.00976207	0.000650805	4	5	709	6476	2.67%	0.16	YNL030W, YNL031C, YDR225W, YBR010W
GO:0006139	nucleobase, nucleoside, nucleotide and nucleic acid metabolic process	0.016978724	0.001131915	5	5	1669	6476	3.71%	0.26	YNL030W, YNL031C, YDR225W, YDL055C, YBR010W
Cluster 5
GOID	TERM	CORRECTED_PVALUE	UNCORRECTED_PVALUE	NUM_LIST_ANNOTATIONS	LIST_SIZE	TOTAL_NUM_ANNOTATIONS	POPULATION_SIZE	FDR_RATE	EXPECTED_FALSE_POSITIVES	ANNOTATED_GENES
GO:0007109	completion of separation involved in cytokinesis	1.35E-10	2.25E-11	4	5	11	6476	0.00%	0	YLR286C, YGL028C, YHR143W, YER124C
GO:0000920	cell separation during cytokinesis	2.93E-10	4.88E-11	4	5	13	6476	0.00%	0	YLR286C, YGL028C, YHR143W, YER124C
GO:0032506	cytokinetic process	9.46E-07	1.58E-07	4	5	88	6476	0.00%	0	YLR286C, YGL028C, YHR143W, YER124C
GO:0000910	cytokinesis	2.25E-06	3.75E-07	4	5	109	6476	0.00%	0	YLR286C, YGL028C, YHR143W, YER124C
GO:0051301	cell division	5.82E-05	9.70E-06	4	5	245	6476	0.00%	0	YLR286C, YGL028C, YHR143W, YER124C
Cluster 6
GOID	TERM	CORRECTED_PVALUE	UNCORRECTED_PVALUE	NUM_LIST_ANNOTATIONS	LIST_SIZE	TOTAL_NUM_ANNOTATIONS	POPULATION_SIZE	FDR_RATE	EXPECTED_FALSE_POSITIVES	ANNOTATED_GENES
GO:0008150	biological_process	0.035887766	0.035887766	3	4	1430	6476	100.00%	1	YMR032W, YML119W, YKL069W, YNL058C
Cluster 9
GOID	TERM	CORRECTED_PVALUE	UNCORRECTED_PVALUE	NUM_LIST_ANNOTATIONS	LIST_SIZE	TOTAL_NUM_ANNOTATIONS	POPULATION_SIZE	FDR_RATE	EXPECTED_FALSE_POSITIVES	ANNOTATED_GENES
GO:0006468	protein amino acid phosphorylation	0.033981466	0.001415894	2	4	101	6476	26.00%	0.26	YMR001C, YGL021W
Cluster 10
GOID	TERM	CORRECTED_PVALUE	UNCORRECTED_PVALUE	NUM_LIST_ANNOTATIONS	LIST_SIZE	TOTAL_NUM_ANNOTATIONS	POPULATION_SIZE	FDR_RATE	EXPECTED_FALSE_POSITIVES	ANNOTATED_GENES
GO:0006333	chromatin assembly or disassembly	4.82E-06	1.05E-07	4	4	118	6476	0.00%	0	YDR224C, YBL003C, YDR225W, YBR010W
GO:0006323	DNA packaging	0.000104729	2.28E-06	4	4	253	6476	0.00%	0	YDR224C, YBL003C, YDR225W, YBR010W
GO:0006325	establishment and/or maintenance of chromatin architecture	0.000104729	2.28E-06	4	4	253	6476	0.00%	0	YDR224C, YBL003C, YDR225W, YBR010W
GO:0045816	negative regulation of global transcription from RNA polymerase II promoter	0.00013156	2.86E-06	2	4	5	6476	0.00%	0	YDR224C, YDR225W
GO:0006358	regulation of global transcription from RNA polymerase II promoter	0.000197299	4.29E-06	2	4	6	6476	0.00%	0	YDR224C, YDR225W
GO:0007001	chromosome organization and biogenesis (sensu Eukaryota)	0.002677071	5.82E-05	4	4	567	6476	0.67%	0.04	YDR224C, YBL003C, YDR225W, YBR010W
GO:0051276	chromosome organization and biogenesis	0.002773015	6.03E-05	4	4	572	6476	0.57%	0.04	YDR224C, YBL003C, YDR225W, YBR010W
GO:0006281	DNA repair	0.004764746	0.000103581	3	4	194	6476	0.50%	0.04	YDR224C, YBL003C, YDR225W
GO:0006259	DNA metabolic process	0.006558983	0.000142587	4	4	709	6476	1.11%	0.1	YDR224C, YBL003C, YDR225W, YBR010W
GO:0006974	response to DNA damage stimulus	0.008450923	0.000183716	3	4	235	6476	1.20%	0.12	YDR224C, YBL003C, YDR225W
GO:0009719	response to endogenous stimulus	0.009453886	0.000205519	3	4	244	6476	1.09%	0.12	YDR224C, YBL003C, YDR225W
GO:0000122	negative regulation of transcription from RNA polymerase II promoter	0.025387695	0.000551906	2	4	63	6476	1.50%	0.18	YDR224C, YDR225W
