# Supplementary material for: A phase synchronization clustering algorithm for identifying interesting groups of genes from cell cycle expression data
Source: BMC Bioinformatics. 2008 Jan 28;9:56. doi: 10.1186/1471-2105-9-56 (PMC2335309; doi:10.1186/1471-2105-9-56)
Supplement: Additional file 2 — Tables of significant GO terms of biological process for the output clusters with cutoff = 0.8. This file includes 57 clusters from the PSC algorithm with cutoff = 0.8, which have significantly GO terms of biological process. These significant GO terms are obtained by a tool called GO Term Finder, which is available from Saccharomyces Genome Database [24]. [file 1471-2105-9-56-S2.txt]

Tables of significant GO terms of biological process for the output clusters with cutoff = 0.8
Note that these significant GO terms were obtained by GO term Finder, which is available at http://http://db.yeastgenome.org/cgi-bin/GO/goTermFinder.pl
Cluster 2
GOID	TERM	CORRECTED_PVALUE	UNCORRECTED_PVALUE	NUM_LIST_ANNOTATIONS	LIST_SIZE	TOTAL_NUM_ANNOTATIONS	POPULATION_SIZE	FDR_RATE	EXPECTED_FALSE_POSITIVES	ANNOTATED_GENES
GO:0007088	regulation of mitosis	0.016211898	0.00030022	3	16	55	6476	16.00%	0.16	YGL116W, YJL187C, YHR061C
GO:0000074	regulation of progression through cell cycle	0.032896868	0.000609201	4	16	167	6476	14.00%	0.28	YOR229W, YGL116W, YJL187C, YHR061C
GO:0051726	regulation of cell cycle	0.032896868	0.000609201	4	16	167	6476	9.33%	0.28	YOR229W, YGL116W, YJL187C, YHR061C
Cluster 3
GOID	TERM	CORRECTED_PVALUE	UNCORRECTED_PVALUE	NUM_LIST_ANNOTATIONS	LIST_SIZE	TOTAL_NUM_ANNOTATIONS	POPULATION_SIZE	FDR_RATE	EXPECTED_FALSE_POSITIVES	ANNOTATED_GENES
GO:0006261	DNA-dependent DNA replication	0.000165206	1.35E-06	5	14	99	6476	0.00%	0	YLR103C, YAR007C, YDR097C, YKL045W, YOL090W
GO:0006260	DNA replication	0.000713372	5.85E-06	5	14	133	6476	0.00%	0	YLR103C, YAR007C, YDR097C, YKL045W, YOL090W
GO:0007120	axial cellular bud site selection	0.001475322	1.21E-05	3	14	22	6476	0.00%	0	YCL024W, YGR152C, YIL140W
GO:0007114	cell budding	0.002914217	2.39E-05	4	14	84	6476	0.00%	0	YCL024W, YGR152C, YGR221C, YIL140W
GO:0019954	asexual reproduction	0.002914217	2.39E-05	4	14	84	6476	0.00%	0	YCL024W, YGR152C, YGR221C, YIL140W
GO:0000135	septin checkpoint	0.003169289	2.60E-05	2	14	4	6476	0.00%	0	YCL024W, YKL101W
GO:0031565	cytokinesis checkpoint	0.003169289	2.60E-05	2	14	4	6476	0.00%	0	YCL024W, YKL101W
GO:0000003	reproduction	0.003764506	3.09E-05	6	14	322	6476	0.00%	0	YCL024W, YAR007C, YGR152C, YGR221C, YIL140W, YOL090W
GO:0000710	meiotic mismatch repair	0.011051447	9.06E-05	2	14	7	6476	1.33%	0.12	YDR097C, YOL090W
GO:0022402	cell cycle process	0.019419942	0.00015918	6	14	431	6476	1.40%	0.14	YLR103C, YCL024W, YAR007C, YKL101W, YDR097C, YOL090W
GO:0032502	developmental process	0.02096917	0.000171878	6	14	437	6476	1.27%	0.14	YCL024W, YAR007C, YKL101W, YGR152C, YIL140W, YOL090W
GO:0007131	meiotic recombination	0.022810811	0.000186974	3	14	54	6476	1.17%	0.14	YAR007C, YDR097C, YOL090W
GO:0007049	cell cycle	0.02466662	0.000202185	6	14	450	6476	1.08%	0.14	YLR103C, YCL024W, YAR007C, YKL101W, YDR097C, YOL090W
GO:0000282	cellular bud site selection	0.041442369	0.000339692	3	14	66	6476	1.29%	0.18	YCL024W, YGR152C, YIL140W
GO:0007105	site selection involved in cytokinesis	0.041442369	0.000339692	3	14	66	6476	1.20%	0.18	YCL024W, YGR152C, YIL140W
Cluster 4
GOID	TERM	CORRECTED_PVALUE	UNCORRECTED_PVALUE	NUM_LIST_ANNOTATIONS	LIST_SIZE	TOTAL_NUM_ANNOTATIONS	POPULATION_SIZE	FDR_RATE	EXPECTED_FALSE_POSITIVES	ANNOTATED_GENES
GO:0006261	DNA-dependent DNA replication	0.000734211	1.56E-05	4	11	99	6476	0.00%	0	YKL108W, YCL060C, YJR006W, YJL072C
GO:0006260	DNA replication	0.002358535	5.02E-05	4	11	133	6476	1.00%	0.02	YKL108W, YCL060C, YJR006W, YJL072C
Cluster 5
GOID	TERM	CORRECTED_PVALUE	UNCORRECTED_PVALUE	NUM_LIST_ANNOTATIONS	LIST_SIZE	TOTAL_NUM_ANNOTATIONS	POPULATION_SIZE	FDR_RATE	EXPECTED_FALSE_POSITIVES	ANNOTATED_GENES
GO:0008150	biological_process	0.006232357	0.000479412	8	11	1430	6476	6.00%	0.06	YKL108W, YLR464W, YFL064C, YJL074C, YHL049C, YLR462W, YEL076C, YBL111C, YHL050C, YHR218W, YKL045W
GO:0006271	DNA strand elongation during DNA replication	0.017496061	0.001345851	2	11	33	6476	13.00%	0.26	YKL108W, YKL045W
GO:0022616	DNA strand elongation	0.017496061	0.001345851	2	11	33	6476	8.67%	0.26	YKL108W, YKL045W
Cluster 6
GOID	TERM	CORRECTED_PVALUE	UNCORRECTED_PVALUE	NUM_LIST_ANNOTATIONS	LIST_SIZE	TOTAL_NUM_ANNOTATIONS	POPULATION_SIZE	FDR_RATE	EXPECTED_FALSE_POSITIVES	ANNOTATED_GENES
GO:0000722	telomere maintenance via recombination	1.01E-09	5.61E-11	5	11	19	6476	0.00%	0	YER190W, YGR296W, YLR466W, YLR467W, YNL339C
GO:0006312	mitotic recombination	1.04E-07	5.77E-09	5	11	45	6476	0.00%	0	YER190W, YGR296W, YLR466W, YLR467W, YNL339C
GO:0006310	DNA recombination	1.59E-05	8.85E-07	5	11	121	6476	0.00%	0	YER190W, YGR296W, YLR466W, YLR467W, YNL339C
GO:0000723	telomere maintenance	0.000881472	4.90E-05	5	11	274	6476	2.00%	0.08	YER190W, YGR296W, YLR466W, YLR467W, YNL339C
GO:0032200	telomere organization and biogenesis	0.000881472	4.90E-05	5	11	274	6476	1.60%	0.08	YER190W, YGR296W, YLR466W, YLR467W, YNL339C
GO:0007001	chromosome organization and biogenesis (sensu Eukaryota)	0.026891448	0.001493969	5	11	567	6476	10.67%	0.64	YER190W, YGR296W, YLR466W, YLR467W, YNL339C
GO:0051276	chromosome organization and biogenesis	0.027987162	0.001554842	5	11	572	6476	9.43%	0.66	YER190W, YGR296W, YLR466W, YLR467W, YNL339C
Cluster 7
GOID	TERM	CORRECTED_PVALUE	UNCORRECTED_PVALUE	NUM_LIST_ANNOTATIONS	LIST_SIZE	TOTAL_NUM_ANNOTATIONS	POPULATION_SIZE	FDR_RATE	EXPECTED_FALSE_POSITIVES	ANNOTATED_GENES
GO:0000003	reproduction	0.000755375	3.15E-05	5	9	322	6476	0.00%	0	YJL019W, YGR221C, YGR238C, YIL140W, YHR153C
GO:0032505	reproduction of a single-celled organism	0.046010955	0.001917123	3	9	193	6476	24.00%	0.48	YGR221C, YIL140W, YHR153C
Cluster 9
GOID	TERM	CORRECTED_PVALUE	UNCORRECTED_PVALUE	NUM_LIST_ANNOTATIONS	LIST_SIZE	TOTAL_NUM_ANNOTATIONS	POPULATION_SIZE	FDR_RATE	EXPECTED_FALSE_POSITIVES	ANNOTATED_GENES
GO:0022402	cell cycle process	0.007326119	0.000128528	5	9	431	6476	0.00%	0	YLR274W, YEL032W, YDR146C, YBR038W, YPL155C
GO:0007049	cell cycle	0.00900532	0.000157988	5	9	450	6476	0.00%	0	YLR274W, YEL032W, YDR146C, YBR038W, YPL155C
GO:0006267	pre-replicative complex assembly	0.010180714	0.000178609	2	9	15	6476	0.67%	0.02	YLR274W, YEL032W
GO:0000084	S phase of mitotic cell cycle	0.014802687	0.000259696	2	9	18	6476	3.00%	0.12	YLR274W, YEL032W
GO:0000278	mitotic cell cycle	0.016974807	0.000297804	4	9	266	6476	4.00%	0.2	YLR274W, YEL032W, YDR146C, YPL155C
GO:0051320	S phase	0.018355919	0.000322034	2	9	20	6476	4.33%	0.26	YLR274W, YEL032W
GO:0051325	interphase	0.022351714	0.000392135	3	9	112	6476	4.29%	0.3	YLR274W, YEL032W, YDR146C
GO:0051329	interphase of mitotic cell cycle	0.022351714	0.000392135	3	9	112	6476	3.75%	0.3	YLR274W, YEL032W, YDR146C
GO:0022403	cell cycle phase	0.045912768	0.000805487	4	9	345	6476	3.56%	0.32	YLR274W, YEL032W, YDR146C, YPL155C
Cluster 10
GOID	TERM	CORRECTED_PVALUE	UNCORRECTED_PVALUE	NUM_LIST_ANNOTATIONS	LIST_SIZE	TOTAL_NUM_ANNOTATIONS	POPULATION_SIZE	FDR_RATE	EXPECTED_FALSE_POSITIVES	ANNOTATED_GENES
GO:0030148	sphingolipid biosynthetic process	0.006273386	0.000250935	2	8	20	6476	2.00%	0.02	YPL057C, YDR297W
GO:0006665	sphingolipid metabolic process	0.014274181	0.000570967	2	8	30	6476	3.00%	0.06	YPL057C, YDR297W
Cluster 11
GOID	TERM	CORRECTED_PVALUE	UNCORRECTED_PVALUE	NUM_LIST_ANNOTATIONS	LIST_SIZE	TOTAL_NUM_ANNOTATIONS	POPULATION_SIZE	FDR_RATE	EXPECTED_FALSE_POSITIVES	ANNOTATED_GENES
GO:0006281	DNA repair	5.61E-05	1.19E-06	5	8	194	6476	0.00%	0	YDR224C, YPR175W, YDR113C, YBL003C, YDR225W
GO:0006259	DNA metabolic process	6.25E-05	1.33E-06	7	8	709	6476	0.00%	0	YDR224C, YPR175W, YDR113C, YPL127C, YBL003C, YDR225W, YBR010W
GO:0006974	response to DNA damage stimulus	0.000145217	3.09E-06	5	8	235	6476	0.00%	0	YDR224C, YPR175W, YDR113C, YBL003C, YDR225W
GO:0009719	response to endogenous stimulus	0.000174889	3.72E-06	5	8	244	6476	0.00%	0	YDR224C, YPR175W, YDR113C, YBL003C, YDR225W
GO:0006333	chromatin assembly or disassembly	0.000325806	6.93E-06	4	8	118	6476	0.00%	0	YDR224C, YBL003C, YDR225W, YBR010W
GO:0045816	negative regulation of global transcription from RNA polymerase II promoter	0.000626519	1.33E-05	2	8	5	6476	0.00%	0	YDR224C, YDR225W
GO:0006358	regulation of global transcription from RNA polymerase II promoter	0.000939197	2.00E-05	2	8	6	6476	0.00%	0	YDR224C, YDR225W
GO:0006950	response to stress	0.00522833	0.000111241	5	8	489	6476	0.00%	0	YDR224C, YPR175W, YDR113C, YBL003C, YDR225W
GO:0006323	DNA packaging	0.006611454	0.000140669	4	8	253	6476	0.22%	0.02	YDR224C, YBL003C, YDR225W, YBR010W
GO:0006325	establishment and/or maintenance of chromatin architecture	0.006611454	0.000140669	4	8	253	6476	0.20%	0.02	YDR224C, YBL003C, YDR225W, YBR010W
GO:0007001	chromosome organization and biogenesis (sensu Eukaryota)	0.010641207	0.000226409	5	8	567	6476	0.18%	0.02	YDR224C, YDR113C, YBL003C, YDR225W, YBR010W
GO:0051276	chromosome organization and biogenesis	0.011097436	0.000236116	5	8	572	6476	0.17%	0.02	YDR224C, YDR113C, YBL003C, YDR225W, YBR010W
GO:0006139	nucleobase, nucleoside, nucleotide and nucleic acid metabolic process	0.021806385	0.000463966	7	8	1669	6476	0.31%	0.04	YDR224C, YPR175W, YDR113C, YPL127C, YBL003C, YDR225W, YBR010W
GO:0050896	response to stimulus	0.043712421	0.000930052	5	8	764	6476	0.29%	0.04	YDR224C, YPR175W, YDR113C, YBL003C, YDR225W
GO:0045934	negative regulation of nucleobase, nucleoside, nucleotide and nucleic acid metabolic process	0.047750413	0.001015966	3	8	177	6476	0.27%	0.04	YDR224C, YPL127C, YDR225W
Cluster 12
GOID	TERM	CORRECTED_PVALUE	UNCORRECTED_PVALUE	NUM_LIST_ANNOTATIONS	LIST_SIZE	TOTAL_NUM_ANNOTATIONS	POPULATION_SIZE	FDR_RATE	EXPECTED_FALSE_POSITIVES	ANNOTATED_GENES
GO:0001300	chronological cell aging	0.002586562	0.000103462	2	8	13	6476	0.00%	0	YMR145C, YHR205W
GO:0007568	aging	0.038138375	0.001525535	2	8	49	6476	14.00%	0.28	YMR145C, YHR205W
GO:0007569	cell aging	0.038138375	0.001525535	2	8	49	6476	9.33%	0.28	YMR145C, YHR205W
Cluster 13
GOID	TERM	CORRECTED_PVALUE	UNCORRECTED_PVALUE	NUM_LIST_ANNOTATIONS	LIST_SIZE	TOTAL_NUM_ANNOTATIONS	POPULATION_SIZE	FDR_RATE	EXPECTED_FALSE_POSITIVES	ANNOTATED_GENES
GO:0006333	chromatin assembly or disassembly	0.014830409	0.000308967	3	8	118	6476	8.00%	0.08	YCL060C, YDR225W, YBR010W
Cluster 14
GOID	TERM	CORRECTED_PVALUE	UNCORRECTED_PVALUE	NUM_LIST_ANNOTATIONS	LIST_SIZE	TOTAL_NUM_ANNOTATIONS	POPULATION_SIZE	FDR_RATE	EXPECTED_FALSE_POSITIVES	ANNOTATED_GENES
GO:0006493	protein amino acid O-linked glycosylation	0.005084098	0.000158878	2	8	16	6476	4.00%	0.04	YDL095W, YDL093W
Cluster 15
GOID	TERM	CORRECTED_PVALUE	UNCORRECTED_PVALUE	NUM_LIST_ANNOTATIONS	LIST_SIZE	TOTAL_NUM_ANNOTATIONS	POPULATION_SIZE	FDR_RATE	EXPECTED_FALSE_POSITIVES	ANNOTATED_GENES
GO:XXXXXXX	unannotated	0	0	2	7		6476	0.00%	0	YDR355C, YPR076W
GO:0030491	heteroduplex formation	0.001724569	3.59E-05	2	7	9	6476	0.00%	0	YER095W, YJL173C
GO:0045003	double-strand break repair via synthesis-dependent strand annealing	0.006488236	0.000135172	2	7	17	6476	0.00%	0	YER095W, YJL173C
GO:0000722	telomere maintenance via recombination	0.008149597	0.000169783	2	7	19	6476	0.50%	0.02	YER095W, YJL173C
GO:0006310	DNA recombination	0.010120867	0.000210851	3	7	121	6476	0.40%	0.02	YPL127C, YER095W, YJL173C
GO:0007534	gene conversion at mating-type locus	0.012032753	0.000250682	2	7	23	6476	0.33%	0.02	YER095W, YJL173C
GO:0000724	double-strand break repair via homologous recombination	0.014253382	0.000296945	2	7	25	6476	0.57%	0.04	YER095W, YJL173C
GO:0000725	recombinational repair	0.01924983	0.000401038	2	7	29	6476	1.00%	0.08	YER095W, YJL173C
GO:0007533	mating type switching	0.01924983	0.000401038	2	7	29	6476	0.89%	0.08	YER095W, YJL173C
GO:0003006	reproductive developmental process	0.028123787	0.000585912	2	7	35	6476	0.80%	0.08	YER095W, YJL173C
GO:0007530	sex determination	0.028123787	0.000585912	2	7	35	6476	0.73%	0.08	YER095W, YJL173C
GO:0007531	mating type determination	0.028123787	0.000585912	2	7	35	6476	0.67%	0.08	YER095W, YJL173C
GO:0006312	mitotic recombination	0.046553364	0.000969862	2	7	45	6476	0.77%	0.1	YER095W, YJL173C
Cluster 16
GOID	TERM	CORRECTED_PVALUE	UNCORRECTED_PVALUE	NUM_LIST_ANNOTATIONS	LIST_SIZE	TOTAL_NUM_ANNOTATIONS	POPULATION_SIZE	FDR_RATE	EXPECTED_FALSE_POSITIVES	ANNOTATED_GENES
GO:0016569	covalent chromatin modification	0.006494815	9.02E-05	3	7	91	6476	0.00%	0	YJL115W, YPL116W, YDR191W
GO:0016570	histone modification	0.006494815	9.02E-05	3	7	91	6476	0.00%	0	YJL115W, YPL116W, YDR191W
GO:0000767	cellular morphogenesis during conjugation	0.013575662	0.000188551	2	7	20	6476	1.33%	0.04	YDR085C, YBR200W
GO:0016575	histone deacetylation	0.019679811	0.000273331	2	7	24	6476	1.00%	0.04	YPL116W, YDR191W
GO:0006476	protein amino acid deacetylation	0.023149806	0.000321525	2	7	26	6476	0.80%	0.04	YPL116W, YDR191W
GO:0043687	post-translational protein modification	0.027665265	0.00038424	4	7	388	6476	0.67%	0.04	YJL115W, YGR092W, YPL116W, YDR191W
Cluster 18
GOID	TERM	CORRECTED_PVALUE	UNCORRECTED_PVALUE	NUM_LIST_ANNOTATIONS	LIST_SIZE	TOTAL_NUM_ANNOTATIONS	POPULATION_SIZE	FDR_RATE	EXPECTED_FALSE_POSITIVES	ANNOTATED_GENES
GO:0006486	protein amino acid glycosylation	0.045676388	0.002537577	2	7	73	6476	20.00%	0.2	YEL042W, YJL183W
GO:0043413	biopolymer glycosylation	0.045676388	0.002537577	2	7	73	6476	10.00%	0.2	YEL042W, YJL183W
Cluster 19
GOID	TERM	CORRECTED_PVALUE	UNCORRECTED_PVALUE	NUM_LIST_ANNOTATIONS	LIST_SIZE	TOTAL_NUM_ANNOTATIONS	POPULATION_SIZE	FDR_RATE	EXPECTED_FALSE_POSITIVES	ANNOTATED_GENES
GO:0006006	glucose metabolic process	0.027023124	0.002078702	2	7	66	6476	44.00%	0.44	YCL040W, YGL062W
GO:0019318	hexose metabolic process	0.045572783	0.003505599	2	7	86	6476	30.00%	0.6	YCL040W, YGL062W
Cluster 22
GOID	TERM	CORRECTED_PVALUE	UNCORRECTED_PVALUE	NUM_LIST_ANNOTATIONS	LIST_SIZE	TOTAL_NUM_ANNOTATIONS	POPULATION_SIZE	FDR_RATE	EXPECTED_FALSE_POSITIVES	ANNOTATED_GENES
GO:0007001	chromosome organization and biogenesis (sensu Eukaryota)	0.004391868	9.15E-05	5	7	567	6476	0.00%	0	YDL101C, YCR065W, YLL022C, YJL018W, YBL002W
GO:0051276	chromosome organization and biogenesis	0.004583315	9.55E-05	5	7	572	6476	0.00%	0	YDL101C, YCR065W, YLL022C, YJL018W, YBL002W
GO:0031023	microtubule organizing center organization and biogenesis	0.005727865	0.000119331	2	7	16	6476	0.00%	0	YCR065W, YJL018W
GO:0051300	spindle pole body organization and biogenesis	0.005727865	0.000119331	2	7	16	6476	0.00%	0	YCR065W, YJL018W
GO:0006259	DNA metabolic process	0.012949687	0.000269785	5	7	709	6476	0.40%	0.02	YDL101C, YCR065W, YLL022C, YDR097C, YBL002W
GO:0022402	cell cycle process	0.027659357	0.000576237	4	7	431	6476	3.67%	0.22	YDL101C, YCR065W, YJL018W, YDR097C
GO:0007049	cell cycle	0.032645338	0.000680111	4	7	450	6476	4.86%	0.34	YDL101C, YCR065W, YJL018W, YDR097C
Cluster 23
GOID	TERM	CORRECTED_PVALUE	UNCORRECTED_PVALUE	NUM_LIST_ANNOTATIONS	LIST_SIZE	TOTAL_NUM_ANNOTATIONS	POPULATION_SIZE	FDR_RATE	EXPECTED_FALSE_POSITIVES	ANNOTATED_GENES
GO:0007109	completion of separation involved in cytokinesis	2.83E-09	1.57E-10	4	7	11	6476	0.00%	0	YLR286C, YGL028C, YHR143W, YER124C
GO:0000920	cell separation during cytokinesis	6.13E-09	3.41E-10	4	7	13	6476	0.00%	0	YLR286C, YGL028C, YHR143W, YER124C
GO:0032506	cytokinetic process	1.94E-05	1.08E-06	4	7	88	6476	0.00%	0	YLR286C, YGL028C, YHR143W, YER124C
GO:0000910	cytokinesis	4.60E-05	2.56E-06	4	7	109	6476	0.00%	0	YLR286C, YGL028C, YHR143W, YER124C
GO:0051301	cell division	0.001151163	6.40E-05	4	7	245	6476	2.00%	0.1	YLR286C, YGL028C, YHR143W, YER124C
Cluster 26
GOID	TERM	CORRECTED_PVALUE	UNCORRECTED_PVALUE	NUM_LIST_ANNOTATIONS	LIST_SIZE	TOTAL_NUM_ANNOTATIONS	POPULATION_SIZE	FDR_RATE	EXPECTED_FALSE_POSITIVES	ANNOTATED_GENES
GO:0006457	protein folding	1.47E-05	3.88E-07	4	6	84	6476	0.00%	0	YAL005C, YFL016C, YLL024C, YNL007C
GO:0006616	SRP-dependent cotranslational protein targeting to membrane, translocation	0.00121938	3.21E-05	2	6	10	6476	0.00%	0	YAL005C, YLL024C
GO:0065002	intracellular protein transport across a membrane	0.002839361	7.47E-05	2	6	15	6476	0.67%	0.02	YAL005C, YLL024C
GO:0006614	SRP-dependent cotranslational protein targeting to membrane	0.005127308	0.000134929	2	6	20	6476	2.00%	0.08	YAL005C, YLL024C
GO:0006613	cotranslational protein targeting to membrane	0.006818972	0.000179447	2	6	23	6476	1.60%	0.08	YAL005C, YLL024C
GO:0045047	protein targeting to ER	0.011690505	0.000307645	2	6	30	6476	3.00%	0.18	YAL005C, YLL024C
GO:0006612	protein targeting to membrane	0.019840316	0.000522114	2	6	39	6476	3.71%	0.26	YAL005C, YLL024C
Cluster 27
GOID	TERM	CORRECTED_PVALUE	UNCORRECTED_PVALUE	NUM_LIST_ANNOTATIONS	LIST_SIZE	TOTAL_NUM_ANNOTATIONS	POPULATION_SIZE	FDR_RATE	EXPECTED_FALSE_POSITIVES	ANNOTATED_GENES
GO:0000466	maturation of 5.8S rRNA from tricistronic rRNA transcript (SSU-rRNA, 5.8S rRNA, LSU-rRNA)	0.007129822	0.000396101	2	6	34	6476	12.00%	0.12	YKL014C, YJL109C
GO:0000460	maturation of 5.8S rRNA	0.008000144	0.000444452	2	6	36	6476	7.00%	0.14	YKL014C, YJL109C
Cluster 28
GOID	TERM	CORRECTED_PVALUE	UNCORRECTED_PVALUE	NUM_LIST_ANNOTATIONS	LIST_SIZE	TOTAL_NUM_ANNOTATIONS	POPULATION_SIZE	FDR_RATE	EXPECTED_FALSE_POSITIVES	ANNOTATED_GENES
GO:0006267	pre-replicative complex assembly	0.002615201	7.47E-05	2	6	15	6476	0.00%	0	YLR274W, YEL032W
GO:0000084	S phase of mitotic cell cycle	0.00380601	0.000108743	2	6	18	6476	1.00%	0.02	YLR274W, YEL032W
GO:0006333	chromatin assembly or disassembly	0.003966808	0.000113337	3	6	118	6476	2.67%	0.08	YLR274W, YNL030W, YNL031C
GO:0051320	S phase	0.004722521	0.000134929	2	6	20	6476	2.00%	0.08	YLR274W, YEL032W
GO:0006270	DNA replication initiation	0.013053429	0.000372955	2	6	33	6476	3.60%	0.18	YLR274W, YEL032W
GO:0006323	DNA packaging	0.037787565	0.001079645	3	6	253	6476	6.00%	0.36	YLR274W, YNL030W, YNL031C
GO:0006325	establishment and/or maintenance of chromatin architecture	0.037787565	0.001079645	3	6	253	6476	5.14%	0.36	YLR274W, YNL030W, YNL031C
Cluster 32
GOID	TERM	CORRECTED_PVALUE	UNCORRECTED_PVALUE	NUM_LIST_ANNOTATIONS	LIST_SIZE	TOTAL_NUM_ANNOTATIONS	POPULATION_SIZE	FDR_RATE	EXPECTED_FALSE_POSITIVES	ANNOTATED_GENES
GO:0000746	conjugation	0.004533495	0.000113337	3	6	118	6476	8.00%	0.08	YIL026C, YJL018W, YLL021W
GO:0000747	conjugation with cellular fusion	0.004533495	0.000113337	3	6	118	6476	4.00%	0.08	YIL026C, YJL018W, YLL021W
GO:0019953	sexual reproduction	0.004533495	0.000113337	3	6	118	6476	2.67%	0.08	YIL026C, YJL018W, YLL021W
GO:0051704	multi-organism process	0.006476067	0.000161902	3	6	133	6476	2.50%	0.1	YIL026C, YJL018W, YLL021W
GO:0007064	mitotic sister chromatid cohesion	0.006556407	0.00016391	2	6	22	6476	2.00%	0.1	YIL026C, YJL018W
GO:0007062	sister chromatid cohesion	0.013149042	0.000328726	2	6	31	6476	2.67%	0.16	YIL026C, YJL018W
GO:0000070	mitotic sister chromatid segregation	0.047826389	0.00119566	2	6	59	6476	4.86%	0.34	YIL026C, YJL018W
Cluster 33
GOID	TERM	CORRECTED_PVALUE	UNCORRECTED_PVALUE	NUM_LIST_ANNOTATIONS	LIST_SIZE	TOTAL_NUM_ANNOTATIONS	POPULATION_SIZE	FDR_RATE	EXPECTED_FALSE_POSITIVES	ANNOTATED_GENES
GO:0046483	heterocycle metabolic process	0.04487239	0.00224362	2	6	81	6476	64.00%	0.64	YDR400W, YOR176W
Cluster 37
GOID	TERM	CORRECTED_PVALUE	UNCORRECTED_PVALUE	NUM_LIST_ANNOTATIONS	LIST_SIZE	TOTAL_NUM_ANNOTATIONS	POPULATION_SIZE	FDR_RATE	EXPECTED_FALSE_POSITIVES	ANNOTATED_GENES
GO:0006457	protein folding	1.04E-08	3.26E-10	5	5	84	6476	0.00%	0	YNL064C, YMR186W, YOR027W, YER103W, YOR020C
GO:0006458	'de novo' protein folding	0.000548272	1.71E-05	2	5	9	6476	6.00%	0.12	YNL064C, YMR186W
GO:0042026	protein refolding	0.000548272	1.71E-05	2	5	9	6476	4.00%	0.12	YNL064C, YMR186W
GO:0045047	protein targeting to ER	0.006582055	0.000205689	2	5	30	6476	7.50%	0.3	YNL064C, YER103W
GO:0044267	cellular protein metabolic process	0.021224851	0.000663277	5	5	1500	6476	8.80%	0.44	YNL064C, YMR186W, YOR027W, YER103W, YOR020C
GO:0019538	protein metabolic process	0.024930857	0.000779089	5	5	1549	6476	7.33%	0.44	YNL064C, YMR186W, YOR027W, YER103W, YOR020C
GO:0044260	cellular macromolecule metabolic process	0.025336361	0.000791761	5	5	1554	6476	6.29%	0.44	YNL064C, YMR186W, YOR027W, YER103W, YOR020C
Cluster 38
GOID	TERM	CORRECTED_PVALUE	UNCORRECTED_PVALUE	NUM_LIST_ANNOTATIONS	LIST_SIZE	TOTAL_NUM_ANNOTATIONS	POPULATION_SIZE	FDR_RATE	EXPECTED_FALSE_POSITIVES	ANNOTATED_GENES
GO:0016043	cellular component organization and biogenesis	0.047071797	0.0052302	5	5	2266	6476	50.00%	0.5	YIL129C, YKL163W, YGR086C, YGR042W, YNL015W
Cluster 39
GOID	TERM	CORRECTED_PVALUE	UNCORRECTED_PVALUE	NUM_LIST_ANNOTATIONS	LIST_SIZE	TOTAL_NUM_ANNOTATIONS	POPULATION_SIZE	FDR_RATE	EXPECTED_FALSE_POSITIVES	ANNOTATED_GENES
GO:0000278	mitotic cell cycle	0.007088459	0.000644405	3	5	266	6476	6.00%	0.06	YML064C, YLR210W, YKL052C
GO:0022402	cell cycle process	0.029105422	0.002645947	3	5	431	6476	13.00%	0.26	YML064C, YLR210W, YKL052C
GO:0007049	cell cycle	0.032983817	0.002998529	3	5	450	6476	11.33%	0.34	YML064C, YLR210W, YKL052C
Cluster 41
GOID	TERM	CORRECTED_PVALUE	UNCORRECTED_PVALUE	NUM_LIST_ANNOTATIONS	LIST_SIZE	TOTAL_NUM_ANNOTATIONS	POPULATION_SIZE	FDR_RATE	EXPECTED_FALSE_POSITIVES	ANNOTATED_GENES
GO:0006457	protein folding	0.000289329	2.07E-05	3	5	84	6476	0.00%	0	YDR214W, YER103W, YLR216C
Cluster 44
GOID	TERM	CORRECTED_PVALUE	UNCORRECTED_PVALUE	NUM_LIST_ANNOTATIONS	LIST_SIZE	TOTAL_NUM_ANNOTATIONS	POPULATION_SIZE	FDR_RATE	EXPECTED_FALSE_POSITIVES	ANNOTATED_GENES
GO:0042254	ribosome biogenesis and assembly	2.58E-05	9.94E-07	5	5	410	6476	0.00%	0	YDR412W, YDR449C, YKL099C, YDR496C, YDR361C
GO:0022613	ribonucleoprotein complex biogenesis and assembly	5.89E-05	2.26E-06	5	5	483	6476	0.00%	0	YDR412W, YDR449C, YKL099C, YDR496C, YDR361C
GO:0000480	endonucleolytic cleavage in 5'-ETS of tricistronic rRNA transcript (SSU-rRNA, 5.8S rRNA, LSU-rRNA)	0.001887991	7.26E-05	2	5	18	6476	0.00%	0	YDR449C, YKL099C
GO:0000472	endonucleolytic cleavage to generate mature 5'-end of SSU-rRNA from (SSU-rRNA, 5.8S rRNA, LSU-rRNA)	0.002109455	8.11E-05	2	5	19	6476	0.00%	0	YDR449C, YKL099C
GO:0000447	endonucleolytic cleavage in ITS1 to separate SSU-rRNA from 5.8S rRNA and LSU-rRNA from tricistronic rRNA transcript (SSU-rRNA, 5.8S rRNA, LSU-rRNA)	0.002343114	9.01E-05	2	5	20	6476	0.00%	0	YDR449C, YKL099C
GO:0000478	endonucleolytic cleavages during rRNA processing	0.002343114	9.01E-05	2	5	20	6476	0.00%	0	YDR449C, YKL099C
GO:0000479	endonucleolytic cleavage of tricistronic rRNA transcript (SSU-rRNA, 5.8S rRNA, LSU-rRNA)	0.002343114	9.01E-05	2	5	20	6476	0.00%	0	YDR449C, YKL099C
GO:0000469	cleavages during rRNA processing	0.002588956	9.96E-05	2	5	21	6476	0.00%	0	YDR449C, YKL099C
GO:0000466	maturation of 5.8S rRNA from tricistronic rRNA transcript (SSU-rRNA, 5.8S rRNA, LSU-rRNA)	0.006888434	0.00026494	2	5	34	6476	0.00%	0	YDR449C, YKL099C
GO:0000460	maturation of 5.8S rRNA	0.007730883	0.000297342	2	5	36	6476	0.00%	0	YDR449C, YKL099C
GO:0000462	maturation of SSU-rRNA from tricistronic rRNA transcript (SSU-rRNA, 5.8S rRNA, LSU-rRNA)	0.012114697	0.00046595	2	5	45	6476	0.00%	0	YDR449C, YKL099C
GO:0030490	maturation of SSU-rRNA	0.01322007	0.000508464	2	5	47	6476	0.00%	0	YDR449C, YKL099C
GO:0006364	rRNA processing	0.013952369	0.00053663	3	5	250	6476	0.00%	0	YDR412W, YDR449C, YKL099C
GO:0006996	organelle organization and biogenesis	0.014008535	0.00053879	5	5	1439	6476	0.00%	0	YDR412W, YDR449C, YKL099C, YDR496C, YDR361C
GO:0016072	rRNA metabolic process	0.015137219	0.000582201	3	5	257	6476	0.00%	0	YDR412W, YDR449C, YKL099C
Cluster 45
GOID	TERM	CORRECTED_PVALUE	UNCORRECTED_PVALUE	NUM_LIST_ANNOTATIONS	LIST_SIZE	TOTAL_NUM_ANNOTATIONS	POPULATION_SIZE	FDR_RATE	EXPECTED_FALSE_POSITIVES	ANNOTATED_GENES
GO:0042254	ribosome biogenesis and assembly	1.79E-05	9.94E-07	5	5	410	6476	0.00%	0	YPL266W, YJL033W, YKL078W, YGR128C, YLL011W
GO:0022613	ribonucleoprotein complex biogenesis and assembly	4.07E-05	2.26E-06	5	5	483	6476	0.00%	0	YPL266W, YJL033W, YKL078W, YGR128C, YLL011W
GO:0006364	rRNA processing	0.000189363	1.05E-05	4	5	250	6476	0.00%	0	YPL266W, YJL033W, YGR128C, YLL011W
GO:0016072	rRNA metabolic process	0.00021143	1.17E-05	4	5	257	6476	0.00%	0	YPL266W, YJL033W, YGR128C, YLL011W
GO:0006396	RNA processing	0.002785791	0.000154766	4	5	492	6476	0.00%	0	YPL266W, YJL033W, YGR128C, YLL011W
GO:0000462	maturation of SSU-rRNA from tricistronic rRNA transcript (SSU-rRNA, 5.8S rRNA, LSU-rRNA)	0.008387098	0.00046595	2	5	45	6476	0.67%	0.04	YGR128C, YLL011W
GO:0030490	maturation of SSU-rRNA	0.009152356	0.000508464	2	5	47	6476	0.57%	0.04	YGR128C, YLL011W
GO:0006996	organelle organization and biogenesis	0.009698216	0.00053879	5	5	1439	6476	0.50%	0.04	YPL266W, YJL033W, YKL078W, YGR128C, YLL011W
Cluster 46
GOID	TERM	CORRECTED_PVALUE	UNCORRECTED_PVALUE	NUM_LIST_ANNOTATIONS	LIST_SIZE	TOTAL_NUM_ANNOTATIONS	POPULATION_SIZE	FDR_RATE	EXPECTED_FALSE_POSITIVES	ANNOTATED_GENES
GO:0042254	ribosome biogenesis and assembly	1.69E-05	9.94E-07	5	5	410	6476	0.00%	0	YHR065C, YGR123C, YNL075W, YKL021C, YGL171W
GO:0022613	ribonucleoprotein complex biogenesis and assembly	3.85E-05	2.26E-06	5	5	483	6476	0.00%	0	YHR065C, YGR123C, YNL075W, YKL021C, YGL171W
GO:0006364	rRNA processing	0.000178843	1.05E-05	4	5	250	6476	0.00%	0	YHR065C, YNL075W, YKL021C, YGL171W
GO:0016072	rRNA metabolic process	0.000199684	1.17E-05	4	5	257	6476	0.00%	0	YHR065C, YNL075W, YKL021C, YGL171W
GO:0006396	RNA processing	0.002631024	0.000154766	4	5	492	6476	0.80%	0.04	YHR065C, YNL075W, YKL021C, YGL171W
GO:0006996	organelle organization and biogenesis	0.009159427	0.00053879	5	5	1439	6476	1.00%	0.06	YHR065C, YGR123C, YNL075W, YKL021C, YGL171W
Cluster 47
GOID	TERM	CORRECTED_PVALUE	UNCORRECTED_PVALUE	NUM_LIST_ANNOTATIONS	LIST_SIZE	TOTAL_NUM_ANNOTATIONS	POPULATION_SIZE	FDR_RATE	EXPECTED_FALSE_POSITIVES	ANNOTATED_GENES
GO:0006364	rRNA processing	0.008586073	0.00053663	3	5	250	6476	14.00%	0.14	YLR196W, YGR145W, YBR247C
GO:0016072	rRNA metabolic process	0.009315212	0.000582201	3	5	257	6476	8.00%	0.16	YLR196W, YGR145W, YBR247C
GO:0006139	nucleobase, nucleoside, nucleotide and nucleic acid metabolic process	0.018110639	0.001131915	5	5	1669	6476	10.00%	0.3	YML128C, YLR196W, YGR145W, YGL062W, YBR247C
GO:0042254	ribosome biogenesis and assembly	0.03661665	0.002288541	3	5	410	6476	13.50%	0.54	YLR196W, YGR145W, YBR247C
Cluster 48
GOID	TERM	CORRECTED_PVALUE	UNCORRECTED_PVALUE	NUM_LIST_ANNOTATIONS	LIST_SIZE	TOTAL_NUM_ANNOTATIONS	POPULATION_SIZE	FDR_RATE	EXPECTED_FALSE_POSITIVES	ANNOTATED_GENES
GO:0043094	metabolic compound salvage	0.00113586	8.11E-05	2	5	19	6476	4.00%	0.04	YDR399W, YLR017W
GO:0042254	ribosome biogenesis and assembly	0.032039569	0.002288541	3	5	410	6476	27.00%	0.54	YER036C, YDL014W, YPR110C
Cluster 49
GOID	TERM	CORRECTED_PVALUE	UNCORRECTED_PVALUE	NUM_LIST_ANNOTATIONS	LIST_SIZE	TOTAL_NUM_ANNOTATIONS	POPULATION_SIZE	FDR_RATE	EXPECTED_FALSE_POSITIVES	ANNOTATED_GENES
GO:XXXXXXX	unannotated	0	0	2	5		6476	0.00%	0	YDR413C, YCL053C
GO:0042254	ribosome biogenesis and assembly	0.038905191	0.002288541	3	5	410	6476	10.00%	0.2	YDL060W, YDR101C, YER006W
Cluster 61
GOID	TERM	CORRECTED_PVALUE	UNCORRECTED_PVALUE	NUM_LIST_ANNOTATIONS	LIST_SIZE	TOTAL_NUM_ANNOTATIONS	POPULATION_SIZE	FDR_RATE	EXPECTED_FALSE_POSITIVES	ANNOTATED_GENES
GO:0016072	rRNA metabolic process	0.004558631	0.000239928	3	4	257	6476	18.00%	0.18	YAL025C, YOL041C, YNR038W
GO:0042273	ribosomal large subunit biogenesis and assembly	0.010822246	0.000569592	2	4	64	6476	15.00%	0.3	YAL025C, YNR038W
GO:0016070	RNA metabolic process	0.013420252	0.000706329	4	4	1057	6476	10.00%	0.3	YJL011C, YAL025C, YOL041C, YNR038W
Cluster 63
GOID	TERM	CORRECTED_PVALUE	UNCORRECTED_PVALUE	NUM_LIST_ANNOTATIONS	LIST_SIZE	TOTAL_NUM_ANNOTATIONS	POPULATION_SIZE	FDR_RATE	EXPECTED_FALSE_POSITIVES	ANNOTATED_GENES
GO:0008610	lipid biosynthetic process	0.000446149	2.97E-05	3	4	128	6476	2.00%	0.02	YLR372W, YNL231C, YMR296C
GO:0030148	sphingolipid biosynthetic process	0.000812584	5.42E-05	2	4	20	6476	1.00%	0.02	YLR372W, YMR296C
GO:0006665	sphingolipid metabolic process	0.001856553	0.00012377	2	4	30	6476	1.33%	0.04	YLR372W, YMR296C
GO:0044255	cellular lipid metabolic process	0.002550964	0.000170064	3	4	229	6476	1.00%	0.04	YLR372W, YNL231C, YMR296C
GO:0006629	lipid metabolic process	0.003008011	0.000200534	3	4	242	6476	0.80%	0.04	YLR372W, YNL231C, YMR296C
GO:0046467	membrane lipid biosynthetic process	0.012689945	0.000845996	2	4	78	6476	1.00%	0.06	YLR372W, YMR296C
GO:0006643	membrane lipid metabolic process	0.032431276	0.002162085	2	4	125	6476	3.43%	0.24	YLR372W, YMR296C
Cluster 66
GOID	TERM	CORRECTED_PVALUE	UNCORRECTED_PVALUE	NUM_LIST_ANNOTATIONS	LIST_SIZE	TOTAL_NUM_ANNOTATIONS	POPULATION_SIZE	FDR_RATE	EXPECTED_FALSE_POSITIVES	ANNOTATED_GENES
GO:0051052	regulation of DNA metabolic process	0.005819609	0.000232784	2	4	41	6476	0.00%	0	YNL273W, YLR234W
GO:0022403	cell cycle phase	0.014401001	0.00057604	3	4	345	6476	1.00%	0.02	YNL273W, YLR234W, YNL309W
GO:0022402	cell cycle process	0.027835205	0.001113408	3	4	431	6476	3.33%	0.1	YNL273W, YLR234W, YNL309W
GO:0007049	cell cycle	0.031617036	0.001264681	3	4	450	6476	3.50%	0.14	YNL273W, YLR234W, YNL309W
Cluster 67
GOID	TERM	CORRECTED_PVALUE	UNCORRECTED_PVALUE	NUM_LIST_ANNOTATIONS	LIST_SIZE	TOTAL_NUM_ANNOTATIONS	POPULATION_SIZE	FDR_RATE	EXPECTED_FALSE_POSITIVES	ANNOTATED_GENES
GO:0006355	regulation of transcription, DNA-dependent	0.021389788	0.000648175	3	4	359	6476	2.00%	0.02	YPL128C, YNL216W, YCR042C
GO:0045449	regulation of transcription	0.026516771	0.000803539	3	4	386	6476	1.00%	0.02	YPL128C, YNL216W, YCR042C
GO:0010468	regulation of gene expression	0.036994901	0.001121058	3	4	432	6476	2.67%	0.08	YPL128C, YNL216W, YCR042C
GO:0019219	regulation of nucleobase, nucleoside, nucleotide and nucleic acid metabolic process	0.039055291	0.001183494	3	4	440	6476	2.00%	0.08	YPL128C, YNL216W, YCR042C
GO:0040029	regulation of gene expression, epigenetic	0.044901949	0.001360665	2	4	99	6476	2.00%	0.1	YPL128C, YNL216W
Cluster 68
GOID	TERM	CORRECTED_PVALUE	UNCORRECTED_PVALUE	NUM_LIST_ANNOTATIONS	LIST_SIZE	TOTAL_NUM_ANNOTATIONS	POPULATION_SIZE	FDR_RATE	EXPECTED_FALSE_POSITIVES	ANNOTATED_GENES
GO:0006493	protein amino acid O-linked glycosylation	0.000616361	3.42E-05	2	4	16	6476	0.00%	0	YDL095W, YAL023C
GO:0006486	protein amino acid glycosylation	0.013340166	0.00074112	2	4	73	6476	0.00%	0	YDL095W, YAL023C
GO:0043413	biopolymer glycosylation	0.013340166	0.00074112	2	4	73	6476	0.00%	0	YDL095W, YAL023C
GO:0009101	glycoprotein biosynthetic process	0.015227934	0.000845996	2	4	78	6476	1.00%	0.04	YDL095W, YAL023C
GO:0009100	glycoprotein metabolic process	0.015620225	0.00086779	2	4	79	6476	0.80%	0.04	YDL095W, YAL023C
Cluster 69
GOID	TERM	CORRECTED_PVALUE	UNCORRECTED_PVALUE	NUM_LIST_ANNOTATIONS	LIST_SIZE	TOTAL_NUM_ANNOTATIONS	POPULATION_SIZE	FDR_RATE	EXPECTED_FALSE_POSITIVES	ANNOTATED_GENES
GO:0042254	ribosome biogenesis and assembly	0.015369125	0.00096057	3	4	410	6476	16.00%	0.16	YGR280C, YHR196W, YNL110C
GO:0022613	ribonucleoprotein complex biogenesis and assembly	0.024931517	0.00155822	3	4	483	6476	22.00%	0.44	YGR280C, YHR196W, YNL110C
Cluster 70
GOID	TERM	CORRECTED_PVALUE	UNCORRECTED_PVALUE	NUM_LIST_ANNOTATIONS	LIST_SIZE	TOTAL_NUM_ANNOTATIONS	POPULATION_SIZE	FDR_RATE	EXPECTED_FALSE_POSITIVES	ANNOTATED_GENES
GO:0006457	protein folding	0.010789285	0.000980844	2	4	84	6476	0.00%	0	YLL026W, YNL007C
Cluster 73
GOID	TERM	CORRECTED_PVALUE	UNCORRECTED_PVALUE	NUM_LIST_ANNOTATIONS	LIST_SIZE	TOTAL_NUM_ANNOTATIONS	POPULATION_SIZE	FDR_RATE	EXPECTED_FALSE_POSITIVES	ANNOTATED_GENES
GO:0006081	aldehyde metabolic process	0.000419036	5.99E-05	2	4	21	6476	0.00%	0	YMR110C, YCR005C
Cluster 74
GOID	TERM	CORRECTED_PVALUE	UNCORRECTED_PVALUE	NUM_LIST_ANNOTATIONS	LIST_SIZE	TOTAL_NUM_ANNOTATIONS	POPULATION_SIZE	FDR_RATE	EXPECTED_FALSE_POSITIVES	ANNOTATED_GENES
GO:0044248	cellular catabolic process	0.025085299	0.001090665	3	4	428	6476	0.00%	0	YMR276W, YOR259C, YML004C
GO:0009056	catabolic process	0.02740345	0.001191454	3	4	441	6476	0.00%	0	YMR276W, YOR259C, YML004C
Cluster 75
GOID	TERM	CORRECTED_PVALUE	UNCORRECTED_PVALUE	NUM_LIST_ANNOTATIONS	LIST_SIZE	TOTAL_NUM_ANNOTATIONS	POPULATION_SIZE	FDR_RATE	EXPECTED_FALSE_POSITIVES	ANNOTATED_GENES
GO:0000722	telomere maintenance via recombination	0.000829006	4.88E-05	2	4	19	6476	0.00%	0	YLR466W, YLR467W
GO:0006312	mitotic recombination	0.004773808	0.000280812	2	4	45	6476	0.00%	0	YLR466W, YLR467W
GO:0006310	DNA recombination	0.034460244	0.002027073	2	4	121	6476	6.00%	0.18	YLR466W, YLR467W
Cluster 76
GOID	TERM	CORRECTED_PVALUE	UNCORRECTED_PVALUE	NUM_LIST_ANNOTATIONS	LIST_SIZE	TOTAL_NUM_ANNOTATIONS	POPULATION_SIZE	FDR_RATE	EXPECTED_FALSE_POSITIVES	ANNOTATED_GENES
GO:0006412	translation	0.001624089	0.00012493	4	4	686	6476	2.00%	0.02	YLR441C, YGR148C, YGL189C, YGL031C
GO:0009059	macromolecule biosynthetic process	0.004507578	0.000346737	4	4	885	6476	3.00%	0.06	YLR441C, YGR148C, YGL189C, YGL031C
GO:0044249	cellular biosynthetic process	0.007412859	0.00057022	4	4	1002	6476	5.33%	0.16	YLR441C, YGR148C, YGL189C, YGL031C
GO:0009058	biosynthetic process	0.017745872	0.001365067	4	4	1246	6476	7.50%	0.3	YLR441C, YGR148C, YGL189C, YGL031C
GO:0044267	cellular protein metabolic process	0.037303102	0.002869469	4	4	1500	6476	9.60%	0.48	YLR441C, YGR148C, YGL189C, YGL031C
GO:0019538	protein metabolic process	0.042426833	0.003263603	4	4	1549	6476	8.00%	0.48	YLR441C, YGR148C, YGL189C, YGL031C
GO:0044260	cellular macromolecule metabolic process	0.042977824	0.003305986	4	4	1554	6476	6.86%	0.48	YLR441C, YGR148C, YGL189C, YGL031C
Cluster 79
GOID	TERM	CORRECTED_PVALUE	UNCORRECTED_PVALUE	NUM_LIST_ANNOTATIONS	LIST_SIZE	TOTAL_NUM_ANNOTATIONS	POPULATION_SIZE	FDR_RATE	EXPECTED_FALSE_POSITIVES	ANNOTATED_GENES
GO:0042273	ribosomal large subunit biogenesis and assembly	0.003417551	0.000569592	2	4	64	6476	12.00%	0.12	YLR009W, YDL014W
Cluster 80
GOID	TERM	CORRECTED_PVALUE	UNCORRECTED_PVALUE	NUM_LIST_ANNOTATIONS	LIST_SIZE	TOTAL_NUM_ANNOTATIONS	POPULATION_SIZE	FDR_RATE	EXPECTED_FALSE_POSITIVES	ANNOTATED_GENES
GO:0006118	electron transport	0.001351246	0.000150138	2	4	33	6476	0.00%	0	YLR395C, YEL039C
GO:0006091	generation of precursor metabolites and energy	0.04130914	0.004589904	2	4	183	6476	20.00%	0.4	YLR395C, YEL039C
Cluster 83
GOID	TERM	CORRECTED_PVALUE	UNCORRECTED_PVALUE	NUM_LIST_ANNOTATIONS	LIST_SIZE	TOTAL_NUM_ANNOTATIONS	POPULATION_SIZE	FDR_RATE	EXPECTED_FALSE_POSITIVES	ANNOTATED_GENES
GO:0051325	interphase	0.001253416	1.99E-05	3	4	112	6476	0.00%	0	YLR103C, YKL101W, YPR120C
GO:0051329	interphase of mitotic cell cycle	0.001253416	1.99E-05	3	4	112	6476	0.00%	0	YLR103C, YKL101W, YPR120C
GO:0006260	DNA replication	0.002102746	3.34E-05	3	4	133	6476	0.00%	0	YLR103C, YBR275C, YPR120C
GO:0000084	S phase of mitotic cell cycle	0.002749378	4.36E-05	2	4	18	6476	0.00%	0	YLR103C, YPR120C
GO:0051320	S phase	0.003412852	5.42E-05	2	4	20	6476	0.00%	0	YLR103C, YPR120C
GO:0000086	G2/M transition of mitotic cell cycle	0.01065457	0.00016912	2	4	35	6476	0.00%	0	YKL101W, YPR120C
GO:0050794	regulation of cellular process	0.01066389	0.000169268	4	4	740	6476	0.00%	0	YLR103C, YKL101W, YBR275C, YPR120C
GO:0050789	regulation of biological process	0.012119178	0.000192368	4	4	764	6476	0.00%	0	YLR103C, YKL101W, YBR275C, YPR120C
GO:0000278	mitotic cell cycle	0.016748376	0.000265847	3	4	266	6476	0.00%	0	YLR103C, YKL101W, YPR120C
GO:0065007	biological regulation	0.029386618	0.000466454	4	4	953	6476	0.20%	0.02	YLR103C, YKL101W, YBR275C, YPR120C
GO:0006348	chromatin silencing at telomere	0.030486914	0.000483919	2	4	59	6476	0.18%	0.02	YLR103C, YBR275C
GO:0031509	telomeric heterochromatin formation	0.030486914	0.000483919	2	4	59	6476	0.17%	0.02	YLR103C, YBR275C
GO:0022403	cell cycle phase	0.036290523	0.00057604	3	4	345	6476	0.31%	0.04	YLR103C, YKL101W, YPR120C
Cluster 86
GOID	TERM	CORRECTED_PVALUE	UNCORRECTED_PVALUE	NUM_LIST_ANNOTATIONS	LIST_SIZE	TOTAL_NUM_ANNOTATIONS	POPULATION_SIZE	FDR_RATE	EXPECTED_FALSE_POSITIVES	ANNOTATED_GENES
GO:0042273	ribosomal large subunit biogenesis and assembly	0.008543878	0.000569592	2	4	64	6476	0.00%	0	YKR024C, YGL111W
GO:0042254	ribosome biogenesis and assembly	0.014408555	0.00096057	3	4	410	6476	0.00%	0	YKR024C, YGL111W, YKR092C
GO:0022613	ribonucleoprotein complex biogenesis and assembly	0.023373297	0.00155822	3	4	483	6476	0.00%	0	YKR024C, YGL111W, YKR092C
Cluster 91
GOID	TERM	CORRECTED_PVALUE	UNCORRECTED_PVALUE	NUM_LIST_ANNOTATIONS	LIST_SIZE	TOTAL_NUM_ANNOTATIONS	POPULATION_SIZE	FDR_RATE	EXPECTED_FALSE_POSITIVES	ANNOTATED_GENES
GO:0009165	nucleotide biosynthetic process	0.00677487	0.000483919	2	4	59	6476	8.00%	0.08	YGR008C, YJR025C
GO:0009108	coenzyme biosynthetic process	0.008740175	0.000624298	2	4	67	6476	4.00%	0.08	YGR008C, YJR025C
GO:0051188	cofactor biosynthetic process	0.012457994	0.000889857	2	4	80	6476	2.67%	0.08	YGR008C, YJR025C
GO:0009117	nucleotide metabolic process	0.024343626	0.00173883	2	4	112	6476	4.50%	0.18	YGR008C, YJR025C
GO:0006732	coenzyme metabolic process	0.036294649	0.002592475	2	4	137	6476	5.60%	0.28	YGR008C, YJR025C
GO:0055086	nucleobase, nucleoside and nucleotide metabolic process	0.038420943	0.002744353	2	4	141	6476	4.67%	0.28	YGR008C, YJR025C
Cluster 92
GOID	TERM	CORRECTED_PVALUE	UNCORRECTED_PVALUE	NUM_LIST_ANNOTATIONS	LIST_SIZE	TOTAL_NUM_ANNOTATIONS	POPULATION_SIZE	FDR_RATE	EXPECTED_FALSE_POSITIVES	ANNOTATED_GENES
GO:0016072	rRNA metabolic process	0.003838847	0.000239928	3	4	257	6476	0.00%	0	YJR002W, YGR145W, YOL041C
Cluster 95
GOID	TERM	CORRECTED_PVALUE	UNCORRECTED_PVALUE	NUM_LIST_ANNOTATIONS	LIST_SIZE	TOTAL_NUM_ANNOTATIONS	POPULATION_SIZE	FDR_RATE	EXPECTED_FALSE_POSITIVES	ANNOTATED_GENES
GO:0000741	karyogamy	0.000543199	3.88E-05	2	4	17	6476	0.00%	0	YDR356W, YJL019W
GO:0000742	karyogamy during conjugation with cellular fusion	0.000543199	3.88E-05	2	4	17	6476	0.00%	0	YDR356W, YJL019W
GO:0048284	organelle fusion	0.000921688	6.58E-05	2	4	22	6476	0.00%	0	YDR356W, YJL019W
GO:0006997	nuclear organization and biogenesis	0.006322133	0.000451581	2	4	57	6476	1.50%	0.06	YDR356W, YJL019W
GO:0007017	microtubule-based process	0.019822522	0.001415894	2	4	101	6476	2.80%	0.14	YDR356W, YJL019W
GO:0000746	conjugation	0.027000383	0.001928599	2	4	118	6476	5.00%	0.3	YDR356W, YJL019W
GO:0000747	conjugation with cellular fusion	0.027000383	0.001928599	2	4	118	6476	4.29%	0.3	YDR356W, YJL019W
GO:0019953	sexual reproduction	0.027000383	0.001928599	2	4	118	6476	3.75%	0.3	YDR356W, YJL019W
GO:0051704	multi-organism process	0.034227157	0.002444797	2	4	133	6476	5.11%	0.46	YDR356W, YJL019W
Cluster 96
GOID	TERM	CORRECTED_PVALUE	UNCORRECTED_PVALUE	NUM_LIST_ANNOTATIONS	LIST_SIZE	TOTAL_NUM_ANNOTATIONS	POPULATION_SIZE	FDR_RATE	EXPECTED_FALSE_POSITIVES	ANNOTATED_GENES
GO:0008150	biological_process	0.035887766	0.035887766	3	4	1430	6476	100.00%	1	YGR296W, YIL177C, YER189W, YEL075C
Cluster 100
GOID	TERM	CORRECTED_PVALUE	UNCORRECTED_PVALUE	NUM_LIST_ANNOTATIONS	LIST_SIZE	TOTAL_NUM_ANNOTATIONS	POPULATION_SIZE	FDR_RATE	EXPECTED_FALSE_POSITIVES	ANNOTATED_GENES
GO:0007051	spindle organization and biogenesis	0.006436448	0.000306498	2	4	47	6476	0.00%	0	YGR140W, YDL028C
GO:0000226	microtubule cytoskeleton organization and biogenesis	0.019156105	0.000912195	2	4	81	6476	1.00%	0.02	YGR140W, YDL028C
GO:0007017	microtubule-based process	0.029733783	0.001415894	2	4	101	6476	2.00%	0.06	YGR140W, YDL028C
GO:0022607	cellular component assembly	0.030765595	0.001465028	3	4	473	6476	1.50%	0.06	YGR140W, YHR119W, YDL028C
Cluster 103
GOID	TERM	CORRECTED_PVALUE	UNCORRECTED_PVALUE	NUM_LIST_ANNOTATIONS	LIST_SIZE	TOTAL_NUM_ANNOTATIONS	POPULATION_SIZE	FDR_RATE	EXPECTED_FALSE_POSITIVES	ANNOTATED_GENES
GO:0006412	translation	0.001998879	0.00012493	4	4	686	6476	8.00%	0.08	YHL015W, YHR203C, YPL079W, YOL139C
GO:0009059	macromolecule biosynthetic process	0.005547788	0.000346737	4	4	885	6476	8.00%	0.16	YHL015W, YHR203C, YPL079W, YOL139C
GO:0044249	cellular biosynthetic process	0.009123518	0.00057022	4	4	1002	6476	6.67%	0.2	YHL015W, YHR203C, YPL079W, YOL139C
GO:0009058	biosynthetic process	0.021841073	0.001365067	4	4	1246	6476	6.50%	0.26	YHL015W, YHR203C, YPL079W, YOL139C
GO:0044267	cellular protein metabolic process	0.04591151	0.002869469	4	4	1500	6476	9.20%	0.46	YHL015W, YHR203C, YPL079W, YOL139C
Cluster 104
GOID	TERM	CORRECTED_PVALUE	UNCORRECTED_PVALUE	NUM_LIST_ANNOTATIONS	LIST_SIZE	TOTAL_NUM_ANNOTATIONS	POPULATION_SIZE	FDR_RATE	EXPECTED_FALSE_POSITIVES	ANNOTATED_GENES
GO:0009165	nucleotide biosynthetic process	0.00677487	0.000483919	2	4	59	6476	10.00%	0.1	YGR008C, YJR025C
GO:0009108	coenzyme biosynthetic process	0.008740175	0.000624298	2	4	67	6476	11.00%	0.22	YGR008C, YJR025C
GO:0051188	cofactor biosynthetic process	0.012457994	0.000889857	2	4	80	6476	8.00%	0.24	YGR008C, YJR025C
GO:0009117	nucleotide metabolic process	0.024343626	0.00173883	2	4	112	6476	14.00%	0.56	YGR008C, YJR025C
GO:0006732	coenzyme metabolic process	0.036294649	0.002592475	2	4	137	6476	17.60%	0.88	YGR008C, YJR025C
GO:0055086	nucleobase, nucleoside and nucleotide metabolic process	0.038420943	0.002744353	2	4	141	6476	15.00%	0.9	YGR008C, YJR025C
Cluster 106
GOID	TERM	CORRECTED_PVALUE	UNCORRECTED_PVALUE	NUM_LIST_ANNOTATIONS	LIST_SIZE	TOTAL_NUM_ANNOTATIONS	POPULATION_SIZE	FDR_RATE	EXPECTED_FALSE_POSITIVES	ANNOTATED_GENES
GO:0006486	protein amino acid glycosylation	9.27E-05	5.45E-06	3	4	73	6476	0.00%	0	YEL042W, YBL082C, YJL183W
GO:0043413	biopolymer glycosylation	9.27E-05	5.45E-06	3	4	73	6476	0.00%	0	YEL042W, YBL082C, YJL183W
GO:0009101	glycoprotein biosynthetic process	0.000113344	6.67E-06	3	4	78	6476	0.00%	0	YEL042W, YBL082C, YJL183W
GO:0009100	glycoprotein metabolic process	0.000117804	6.93E-06	3	4	79	6476	0.00%	0	YEL042W, YBL082C, YJL183W
GO:0006464	protein modification process	0.032920232	0.001936484	3	4	520	6476	0.80%	0.04	YEL042W, YBL082C, YJL183W
Cluster 109
GOID	TERM	CORRECTED_PVALUE	UNCORRECTED_PVALUE	NUM_LIST_ANNOTATIONS	LIST_SIZE	TOTAL_NUM_ANNOTATIONS	POPULATION_SIZE	FDR_RATE	EXPECTED_FALSE_POSITIVES	ANNOTATED_GENES
GO:0006091	generation of precursor metabolites and energy	0.022949522	0.004589904	2	4	183	6476	6.00%	0.06	YIL111W, YHR047C
