# Supplementary material for: A phase synchronization clustering algorithm for identifying interesting groups of genes from cell cycle expression data
Source: BMC Bioinformatics. 2008 Jan 28;9:56. doi: 10.1186/1471-2105-9-56 (PMC2335309; doi:10.1186/1471-2105-9-56)
Supplement: Additional file 3 — Tables of significant GO terms of biological process for the output clusters with cutoff = 0.7. This file includes 148 clusters from the PSC algorithm with cutoff = 0.7, which have significantly GO terms of biological process. These significant GO terms are obtained by a tool called GO Term Finder, which is available from Saccharomyces Genome Database [24]. [file 1471-2105-9-56-S3.txt]

Tables of significant GO terms of biological process for the output clusters with cutoff = 0.7
Note that these significant GO terms were obtained by GO term Finder, which is available at http://http://db.yeastgenome.org/cgi-bin/GO/goTermFinder.pl
Cluster 1
GOID	TERM	CORRECTED_PVALUE	UNCORRECTED_PVALUE	NUM_LIST_ANNOTATIONS	LIST_SIZE	TOTAL_NUM_ANNOTATIONS	POPULATION_SIZE	FDR_RATE	EXPECTED_FALSE_POSITIVES	ANNOTATED_GENES
GO:0006333	chromatin assembly or disassembly	3.05E-05	2.18E-07	9	50	118	6476	0.00%	0	YML102W, YBR010W, YDR224C, YLR103C, YNL262W, YOL017W, YCL060C, YBL003C, YDR225W
GO:0007001	chromosome organization and biogenesis (sensu Eukaryota)	0.001971792	1.41E-05	15	50	567	6476	0.00%	0	YIL026C, YGR296W, YDR113C, YER095W, YML102W, YBR010W, YNL262W, YLR103C, YDR224C, YER190W, YOL017W, YJL019W, YCL060C, YBL003C, YDR225W
GO:0051276	chromosome organization and biogenesis	0.00219243	1.57E-05	15	50	572	6476	0.00%	0	YIL026C, YGR296W, YDR113C, YER095W, YML102W, YBR010W, YNL262W, YLR103C, YDR224C, YER190W, YOL017W, YJL019W, YCL060C, YBL003C, YDR225W
GO:0006259	DNA metabolic process	0.006893877	4.92E-05	16	50	709	6476	0.00%	0	YDR113C, YPL127C, YBR010W, YOL017W, YBL003C, YDR225W, YGR296W, YPR175W, YER095W, YJL072C, YML102W, YER190W, YDR224C, YLR103C, YNL262W, YCL060C
GO:0045934	negative regulation of nucleobase, nucleoside, nucleotide and nucleic acid metabolic process	0.007489531	5.35E-05	8	50	177	6476	0.00%	0	YNL262W, YLR103C, YDR224C, YOL017W, YCL060C, YPL127C, YDR225W, YML102W
GO:0006281	DNA repair	0.014324884	0.000102321	8	50	194	6476	1.67%	0.1	YPR175W, YDR113C, YER095W, YML102W, YDR224C, YNL262W, YBL003C, YDR225W
GO:0006323	DNA packaging	0.015818143	0.000112987	9	50	253	6476	1.43%	0.1	YML102W, YBR010W, YDR224C, YLR103C, YNL262W, YOL017W, YCL060C, YBL003C, YDR225W
GO:0006325	establishment and/or maintenance of chromatin architecture	0.015818143	0.000112987	9	50	253	6476	1.25%	0.1	YML102W, YBR010W, YDR224C, YLR103C, YNL262W, YOL017W, YCL060C, YBL003C, YDR225W
GO:0031324	negative regulation of cellular metabolic process	0.017116369	0.00012226	8	50	199	6476	1.33%	0.12	YNL262W, YLR103C, YDR224C, YOL017W, YCL060C, YPL127C, YDR225W, YML102W
GO:0045892	negative regulation of transcription, DNA-dependent	0.022234384	0.000158817	7	50	154	6476	1.20%	0.12	YNL262W, YLR103C, YDR224C, YOL017W, YCL060C, YDR225W, YML102W
GO:0009892	negative regulation of metabolic process	0.024062077	0.000171872	8	50	209	6476	1.09%	0.12	YNL262W, YLR103C, YDR224C, YOL017W, YCL060C, YPL127C, YDR225W, YML102W
GO:0016481	negative regulation of transcription	0.028198506	0.000201418	7	50	160	6476	2.33%	0.28	YNL262W, YLR103C, YDR224C, YOL017W, YCL060C, YDR225W, YML102W
Cluster 2
GOID	TERM	CORRECTED_PVALUE	UNCORRECTED_PVALUE	NUM_LIST_ANNOTATIONS	LIST_SIZE	TOTAL_NUM_ANNOTATIONS	POPULATION_SIZE	FDR_RATE	EXPECTED_FALSE_POSITIVES	ANNOTATED_GENES
GO:XXXXXXX	unannotated	0	0	3	44		6476	0.00%	0	YGR151C, YIL141W, YCL022C
GO:0022402	cell cycle process	0.00040607	2.43E-06	13	44	431	6476	0.00%	0	YLR045C, YCR065W, YML034W, YGL116W, YHR023W, YOL090W, YCL024W, YDR146C, YAR007C, YJL187C, YDR097C, YBR202W, YGL021W
GO:0007049	cell cycle	0.000657666	3.94E-06	13	44	450	6476	0.00%	0	YLR045C, YCR065W, YML034W, YGL116W, YHR023W, YOL090W, YCL024W, YDR146C, YAR007C, YJL187C, YDR097C, YBR202W, YGL021W
GO:0006261	DNA-dependent DNA replication	0.007063005	4.23E-05	6	44	99	6476	0.00%	0	YAR007C, YMR001C, YDR097C, YKL045W, YBR202W, YOL090W
GO:0022403	cell cycle phase	0.010675972	6.39E-05	10	44	345	6476	0.00%	0	YCR065W, YML034W, YGL116W, YOL090W, YDR146C, YAR007C, YJL187C, YDR097C, YBR202W, YGL021W
GO:0006260	DNA replication	0.036552608	0.000218878	6	44	133	6476	0.00%	0	YAR007C, YMR001C, YDR097C, YKL045W, YBR202W, YOL090W
Cluster 3
GOID	TERM	CORRECTED_PVALUE	UNCORRECTED_PVALUE	NUM_LIST_ANNOTATIONS	LIST_SIZE	TOTAL_NUM_ANNOTATIONS	POPULATION_SIZE	FDR_RATE	EXPECTED_FALSE_POSITIVES	ANNOTATED_GENES
GO:0006071	glycerol metabolic process	0.000769313	8.18E-06	3	31	9	6476	0.00%	0	YER062C, YOL059W, YIL053W
GO:0019751	polyol metabolic process	0.000769313	8.18E-06	3	31	9	6476	0.00%	0	YER062C, YOL059W, YIL053W
GO:0046165	alcohol biosynthetic process	0.002138176	2.27E-05	4	31	36	6476	0.00%	0	YER062C, YJL052W, YIL053W, YGL062W
GO:0006114	glycerol biosynthetic process	0.006235719	6.63E-05	2	31	3	6476	0.50%	0.02	YER062C, YIL053W
GO:0046173	polyol biosynthetic process	0.006235719	6.63E-05	2	31	3	6476	0.40%	0.02	YER062C, YIL053W
GO:0006066	alcohol metabolic process	0.009850537	0.000104793	6	31	164	6476	0.33%	0.02	YER062C, YMR015C, YOL059W, YJL052W, YIL053W, YGL062W
GO:0006091	generation of precursor metabolites and energy	0.018016226	0.000191662	6	31	183	6476	2.00%	0.14	YIL111W, YER062C, YBL030C, YMR188C, YIL053W, YHR047C
Cluster 4
GOID	TERM	CORRECTED_PVALUE	UNCORRECTED_PVALUE	NUM_LIST_ANNOTATIONS	LIST_SIZE	TOTAL_NUM_ANNOTATIONS	POPULATION_SIZE	FDR_RATE	EXPECTED_FALSE_POSITIVES	ANNOTATED_GENES
GO:XXXXXXX	unannotated	0	0	3	27		6476	0.00%	0	YLR236C, YDL096C, YDR053W
GO:0007064	mitotic sister chromatid cohesion	0.010347204	8.41E-05	3	27	22	6476	12.00%	0.24	YIL026C, YJL019W, YJL074C
GO:0000746	conjugation	0.010989411	8.93E-05	5	27	118	6476	8.00%	0.24	YIL026C, YNL145W, YJL019W, YDR356W, YLL021W
GO:0000747	conjugation with cellular fusion	0.010989411	8.93E-05	5	27	118	6476	6.00%	0.24	YIL026C, YNL145W, YJL019W, YDR356W, YLL021W
GO:0019953	sexual reproduction	0.010989411	8.93E-05	5	27	118	6476	4.80%	0.24	YIL026C, YNL145W, YJL019W, YDR356W, YLL021W
GO:0051704	multi-organism process	0.019378767	0.000157551	5	27	133	6476	5.00%	0.3	YIL026C, YNL145W, YJL019W, YDR356W, YLL021W
GO:0022402	cell cycle process	0.023830027	0.00019374	8	27	431	6476	4.29%	0.3	YIL026C, YCR065W, YGR109C, YJL074C, YDL101C, YCL061C, YJL019W, YJL187C
GO:0000003	reproduction	0.025086812	0.000203958	7	27	322	6476	3.75%	0.3	YIL026C, YNL145W, YJL019W, YDR356W, YJL074C, YLL021W, YHR153C
GO:0007062	sister chromatid cohesion	0.029485974	0.000239723	3	27	31	6476	3.78%	0.34	YIL026C, YJL019W, YJL074C
GO:0007049	cell cycle	0.032123261	0.000261165	8	27	450	6476	3.40%	0.34	YIL026C, YCR065W, YGR109C, YJL074C, YDL101C, YCL061C, YJL019W, YJL187C
Cluster 5
GOID	TERM	CORRECTED_PVALUE	UNCORRECTED_PVALUE	NUM_LIST_ANNOTATIONS	LIST_SIZE	TOTAL_NUM_ANNOTATIONS	POPULATION_SIZE	FDR_RATE	EXPECTED_FALSE_POSITIVES	ANNOTATED_GENES
GO:0006260	DNA replication	0.011784426	0.000105218	5	24	133	6476	0.00%	0	YKL108W, YCL060C, YPR019W, YNL216W, YJR006W
GO:0009746	response to hexose stimulus	0.014643874	0.000130749	2	24	5	6476	1.00%	0.02	YHR135C, YDL138W
GO:0009749	response to glucose stimulus	0.014643874	0.000130749	2	24	5	6476	0.67%	0.02	YHR135C, YDL138W
GO:0009743	response to carbohydrate stimulus	0.021916074	0.000195679	2	24	6	6476	2.50%	0.1	YHR135C, YDL138W
GO:0006271	DNA strand elongation during DNA replication	0.025410508	0.00022688	3	24	33	6476	2.00%	0.1	YKL108W, YPR019W, YJR006W
GO:0022616	DNA strand elongation	0.025410508	0.00022688	3	24	33	6476	1.67%	0.1	YKL108W, YPR019W, YJR006W
GO:0006261	DNA-dependent DNA replication	0.048354271	0.000431735	4	24	99	6476	3.14%	0.22	YKL108W, YCL060C, YPR019W, YJR006W
Cluster 6
GOID	TERM	CORRECTED_PVALUE	UNCORRECTED_PVALUE	NUM_LIST_ANNOTATIONS	LIST_SIZE	TOTAL_NUM_ANNOTATIONS	POPULATION_SIZE	FDR_RATE	EXPECTED_FALSE_POSITIVES	ANNOTATED_GENES
GO:0046365	monosaccharide catabolic process	0.034852383	0.000536191	3	24	44	6476	28.00%	0.28	YLR345W, YDR368W, YCL040W
GO:0046164	alcohol catabolic process	0.04236058	0.000651701	3	24	47	6476	18.00%	0.36	YLR345W, YDR368W, YCL040W
Cluster 9
GOID	TERM	CORRECTED_PVALUE	UNCORRECTED_PVALUE	NUM_LIST_ANNOTATIONS	LIST_SIZE	TOTAL_NUM_ANNOTATIONS	POPULATION_SIZE	FDR_RATE	EXPECTED_FALSE_POSITIVES	ANNOTATED_GENES
GO:0016072	rRNA metabolic process	4.81E-12	1.78E-13	12	18	257	6476	0.00%	0	YOR145C, YHR065C, YDR449C, YJR002W, YAL025C, YNL075W, YGR145W, YOL041C, YPL266W, YGL171W, YIL079C, YKL021C
GO:0042254	ribosome biogenesis and assembly	1.26E-09	4.65E-11	12	18	410	6476	0.00%	0	YOR145C, YHR065C, YGR123C, YDR449C, YJR002W, YAL025C, YNL075W, YGR145W, YIL127C, YPL266W, YGL171W, YKL021C
GO:0006364	rRNA processing	5.54E-09	2.05E-10	10	18	250	6476	0.00%	0	YOR145C, YHR065C, YDR449C, YJR002W, YAL025C, YNL075W, YGR145W, YPL266W, YGL171W, YKL021C
GO:0022613	ribonucleoprotein complex biogenesis and assembly	8.61E-09	3.19E-10	12	18	483	6476	0.00%	0	YOR145C, YHR065C, YGR123C, YDR449C, YJR002W, YAL025C, YNL075W, YGR145W, YIL127C, YPL266W, YGL171W, YKL021C
GO:0006396	RNA processing	2.30E-07	8.52E-09	11	18	492	6476	0.00%	0	YOR145C, YHR065C, YDR449C, YJR002W, YAL025C, YNL075W, YGR145W, YPL266W, YGL171W, YIL079C, YKL021C
GO:0016070	RNA metabolic process	5.64E-06	2.09E-07	13	18	1057	6476	0.00%	0	YOR145C, YHR065C, YJL011C, YDR449C, YJR002W, YAL025C, YNL075W, YGR145W, YOL041C, YPL266W, YGL171W, YIL079C, YKL021C
GO:0006139	nucleobase, nucleoside, nucleotide and nucleic acid metabolic process	0.001276785	4.73E-05	13	18	1669	6476	0.29%	0.02	YOR145C, YHR065C, YJL011C, YDR449C, YJR002W, YAL025C, YNL075W, YGR145W, YOL041C, YPL266W, YGL171W, YIL079C, YKL021C
GO:0006996	organelle organization and biogenesis	0.001795364	6.65E-05	12	18	1439	6476	0.25%	0.02	YOR145C, YHR065C, YGR123C, YDR449C, YJR002W, YAL025C, YNL075W, YGR145W, YIL127C, YPL266W, YGL171W, YKL021C
GO:0000466	maturation of 5.8S rRNA from tricistronic rRNA transcript (SSU-rRNA, 5.8S rRNA, LSU-rRNA)	0.002760934	0.000102257	3	18	34	6476	0.44%	0.04	YDR449C, YAL025C, YKL021C
GO:0000460	maturation of 5.8S rRNA	0.003282853	0.000121587	3	18	36	6476	0.40%	0.04	YDR449C, YAL025C, YKL021C
GO:0016043	cellular component organization and biogenesis	0.006921646	0.000256357	14	18	2266	6476	0.73%	0.08	YOR145C, YHR065C, YJL011C, YGR123C, YDR449C, YJR002W, YAL025C, YNL075W, YGR145W, YIL127C, YPL266W, YKL021C, YGL171W, YIL079C
GO:0010467	gene expression	0.008915715	0.000330212	12	18	1680	6476	1.00%	0.12	YOR145C, YHR065C, YJL011C, YDR449C, YJR002W, YAL025C, YNL075W, YGR145W, YPL266W, YGL171W, YIL079C, YKL021C
GO:0043283	biopolymer metabolic process	0.010149757	0.000375917	14	18	2339	6476	1.08%	0.14	YOR145C, YHR065C, YJL011C, YGR123C, YDR449C, YJR002W, YAL025C, YNL075W, YGR145W, YOL041C, YPL266W, YGL171W, YIL079C, YKL021C
GO:0000463	maturation of LSU-rRNA from tricistronic rRNA transcript (SSU-rRNA, 5.8S rRNA, LSU-rRNA)	0.017578855	0.000651069	2	18	14	6476	2.00%	0.28	YAL025C, YKL021C
GO:0000470	maturation of LSU-rRNA	0.017578855	0.000651069	2	18	14	6476	1.87%	0.28	YAL025C, YKL021C
Cluster 10
GOID	TERM	CORRECTED_PVALUE	UNCORRECTED_PVALUE	NUM_LIST_ANNOTATIONS	LIST_SIZE	TOTAL_NUM_ANNOTATIONS	POPULATION_SIZE	FDR_RATE	EXPECTED_FALSE_POSITIVES	ANNOTATED_GENES
GO:0006310	DNA recombination	0.001241819	1.48E-05	5	18	121	6476	4.00%	0.04	YLR466W, YLR234W, YDR440W, YLR467W, YJL173C
GO:0000722	telomere maintenance via recombination	0.001427701	1.70E-05	3	18	19	6476	2.00%	0.04	YLR466W, YLR467W, YJL173C
GO:0006312	mitotic recombination	0.019982533	0.000237887	3	18	45	6476	4.00%	0.12	YLR466W, YLR467W, YJL173C
GO:0006259	DNA metabolic process	0.026754912	0.000318511	8	18	709	6476	3.50%	0.14	YLR372W, YLR466W, YLR234W, YKL067W, YDR440W, YLR467W, YJL173C, YLR154C
Cluster 11
GOID	TERM	CORRECTED_PVALUE	UNCORRECTED_PVALUE	NUM_LIST_ANNOTATIONS	LIST_SIZE	TOTAL_NUM_ANNOTATIONS	POPULATION_SIZE	FDR_RATE	EXPECTED_FALSE_POSITIVES	ANNOTATED_GENES
GO:0007109	completion of separation involved in cytokinesis	1.06E-06	1.36E-08	4	18	11	6476	0.00%	0	YLR286C, YGL028C, YHR143W, YER124C
GO:0000920	cell separation during cytokinesis	2.29E-06	2.94E-08	4	18	13	6476	0.00%	0	YLR286C, YGL028C, YHR143W, YER124C
GO:0032506	cytokinetic process	6.73E-06	8.63E-08	6	18	88	6476	0.00%	0	YCL012W, YLR286C, YBR038W, YGL028C, YHR143W, YER124C
GO:0000910	cytokinesis	2.43E-05	3.12E-07	6	18	109	6476	0.00%	0	YCL012W, YLR286C, YBR038W, YGL028C, YHR143W, YER124C
GO:0006267	pre-replicative complex assembly	0.000626848	8.04E-06	3	18	15	6476	0.00%	0	YLR274W, YEL032W, YBR202W
GO:0000084	S phase of mitotic cell cycle	0.001118342	1.43E-05	3	18	18	6476	0.00%	0	YLR274W, YEL032W, YBR202W
GO:0051320	S phase	0.001556962	2.00E-05	3	18	20	6476	0.00%	0	YLR274W, YEL032W, YBR202W
GO:0051301	cell division	0.002722603	3.49E-05	6	18	245	6476	0.25%	0.02	YCL012W, YLR286C, YBR038W, YGL028C, YHR143W, YER124C
GO:0022402	cell cycle process	0.007182724	9.21E-05	7	18	431	6476	0.89%	0.08	YLR274W, YEL032W, YDR146C, YBR038W, YGR044C, YBR202W, YBR158W
GO:0006270	DNA replication initiation	0.007284927	9.34E-05	3	18	33	6476	0.80%	0.08	YLR274W, YEL032W, YBR202W
GO:0007049	cell cycle	0.009449978	0.000121154	7	18	450	6476	0.91%	0.1	YLR274W, YEL032W, YDR146C, YBR038W, YGR044C, YBR202W, YBR158W
GO:0051325	interphase	0.016783139	0.000215168	4	18	112	6476	1.00%	0.12	YLR274W, YEL032W, YDR146C, YBR202W
GO:0051329	interphase of mitotic cell cycle	0.016783139	0.000215168	4	18	112	6476	0.92%	0.12	YLR274W, YEL032W, YDR146C, YBR202W
GO:0022403	cell cycle phase	0.018347292	0.000235222	6	18	345	6476	0.86%	0.12	YLR274W, YEL032W, YDR146C, YGR044C, YBR202W, YBR158W
GO:0000278	mitotic cell cycle	0.048430679	0.000620906	5	18	266	6476	1.47%	0.22	YLR274W, YEL032W, YDR146C, YBR202W, YBR158W
Cluster 12
GOID	TERM	CORRECTED_PVALUE	UNCORRECTED_PVALUE	NUM_LIST_ANNOTATIONS	LIST_SIZE	TOTAL_NUM_ANNOTATIONS	POPULATION_SIZE	FDR_RATE	EXPECTED_FALSE_POSITIVES	ANNOTATED_GENES
GO:0007020	microtubule nucleation	0.001468694	2.58E-05	3	17	23	6476	4.00%	0.04	YLR045C, YER016W, YKR037C
GO:0031110	regulation of microtubule polymerization or depolymerization	0.038050733	0.000667557	2	17	15	6476	31.00%	0.62	YER016W, YKR037C
GO:0031109	microtubule polymerization or depolymerization	0.043419449	0.000761745	2	17	16	6476	23.33%	0.7	YER016W, YKR037C
Cluster 13
GOID	TERM	CORRECTED_PVALUE	UNCORRECTED_PVALUE	NUM_LIST_ANNOTATIONS	LIST_SIZE	TOTAL_NUM_ANNOTATIONS	POPULATION_SIZE	FDR_RATE	EXPECTED_FALSE_POSITIVES	ANNOTATED_GENES
GO:0000226	microtubule cytoskeleton organization and biogenesis	0.037280649	0.001129717	3	17	81	6476	48.00%	0.48	YKL089W, YOR373W, YLR212C
GO:0030472	mitotic spindle organization and biogenesis in nucleus	0.04794367	0.001452838	2	17	22	6476	32.00%	0.64	YKL089W, YLR212C
Cluster 14
GOID	TERM	CORRECTED_PVALUE	UNCORRECTED_PVALUE	NUM_LIST_ANNOTATIONS	LIST_SIZE	TOTAL_NUM_ANNOTATIONS	POPULATION_SIZE	FDR_RATE	EXPECTED_FALSE_POSITIVES	ANNOTATED_GENES
GO:0000722	telomere maintenance via recombination	0.0007095	1.42E-05	3	17	19	6476	0.00%	0	YLR466W, YLR467W, YNL339C
GO:0006312	mitotic recombination	0.009960301	0.000199206	3	17	45	6476	0.00%	0	YLR466W, YLR467W, YNL339C
Cluster 16
GOID	TERM	CORRECTED_PVALUE	UNCORRECTED_PVALUE	NUM_LIST_ANNOTATIONS	LIST_SIZE	TOTAL_NUM_ANNOTATIONS	POPULATION_SIZE	FDR_RATE	EXPECTED_FALSE_POSITIVES	ANNOTATED_GENES
GO:0006457	protein folding	0.002682469	4.26E-05	4	16	84	6476	0.00%	0	YNL064C, YMR186W, YOR027W, YLR259C
GO:0006458	'de novo' protein folding	0.012850577	0.000203977	2	16	9	6476	2.00%	0.04	YNL064C, YMR186W
GO:0042026	protein refolding	0.012850577	0.000203977	2	16	9	6476	1.33%	0.04	YNL064C, YMR186W
Cluster 17
GOID	TERM	CORRECTED_PVALUE	UNCORRECTED_PVALUE	NUM_LIST_ANNOTATIONS	LIST_SIZE	TOTAL_NUM_ANNOTATIONS	POPULATION_SIZE	FDR_RATE	EXPECTED_FALSE_POSITIVES	ANNOTATED_GENES
GO:0051656	establishment of organelle localization	0.002348316	4.35E-05	3	16	29	6476	0.00%	0	YFL037W, YER122C, YDR150W
GO:0051640	organelle localization	0.017103722	0.000316736	3	16	56	6476	4.00%	0.08	YFL037W, YER122C, YDR150W
GO:0007018	microtubule-based movement	0.03184972	0.00058981	2	16	15	6476	6.00%	0.18	YFL037W, YDR150W
GO:0030473	nuclear migration, microtubule-mediated	0.03184972	0.00058981	2	16	15	6476	4.50%	0.18	YFL037W, YDR150W
GO:0030705	cytoskeleton-dependent intracellular transport	0.041134215	0.000761745	2	16	17	6476	6.00%	0.3	YFL037W, YDR150W
Cluster 18
GOID	TERM	CORRECTED_PVALUE	UNCORRECTED_PVALUE	NUM_LIST_ANNOTATIONS	LIST_SIZE	TOTAL_NUM_ANNOTATIONS	POPULATION_SIZE	FDR_RATE	EXPECTED_FALSE_POSITIVES	ANNOTATED_GENES
GO:0042254	ribosome biogenesis and assembly	3.43E-07	5.28E-09	10	16	410	6476	0.00%	0	YLR009W, YGL078C, YGL099W, YER126C, YHR088W, YGR103W, YGL120C, YGL029W, YER036C, YMR128W
GO:0042273	ribosomal large subunit biogenesis and assembly	3.53E-07	5.44E-09	6	16	64	6476	0.00%	0	YLR009W, YGL078C, YER126C, YHR088W, YGR103W, YGL120C
GO:0022613	ribonucleoprotein complex biogenesis and assembly	1.68E-06	2.59E-08	10	16	483	6476	0.00%	0	YLR009W, YGL078C, YGL099W, YER126C, YHR088W, YGR103W, YGL120C, YGL029W, YER036C, YMR128W
GO:0000463	maturation of LSU-rRNA from tricistronic rRNA transcript (SSU-rRNA, 5.8S rRNA, LSU-rRNA)	0.000288027	4.43E-06	3	16	14	6476	0.00%	0	YER126C, YHR088W, YGL120C
GO:0000470	maturation of LSU-rRNA	0.000288027	4.43E-06	3	16	14	6476	0.00%	0	YER126C, YHR088W, YGL120C
GO:0006364	rRNA processing	0.001171283	1.80E-05	6	16	250	6476	0.00%	0	YGL078C, YER126C, YHR088W, YGR103W, YGL120C, YGL029W
GO:0016072	rRNA metabolic process	0.00137152	2.11E-05	6	16	257	6476	0.00%	0	YGL078C, YER126C, YHR088W, YGR103W, YGL120C, YGL029W
GO:0000466	maturation of 5.8S rRNA from tricistronic rRNA transcript (SSU-rRNA, 5.8S rRNA, LSU-rRNA)	0.004594348	7.07E-05	3	16	34	6476	0.50%	0.04	YER126C, YHR088W, YGL120C
GO:0000460	maturation of 5.8S rRNA	0.005465379	8.41E-05	3	16	36	6476	0.44%	0.04	YER126C, YHR088W, YGL120C
GO:0006996	organelle organization and biogenesis	0.005822779	8.96E-05	11	16	1439	6476	0.40%	0.04	YLR009W, YGL078C, YAL005C, YGL099W, YER126C, YHR088W, YGR103W, YGL120C, YGL029W, YER036C, YMR128W
GO:0016043	cellular component organization and biogenesis	0.013020789	0.00020032	13	16	2266	6476	0.73%	0.08	YLR009W, YGL078C, YAL005C, YLL024C, YGL099W, YER126C, YHR088W, YCR047C, YGR103W, YGL120C, YGL029W, YER036C, YMR128W
GO:0006616	SRP-dependent cotranslational protein targeting to membrane, translocation	0.016549283	0.000254604	2	16	10	6476	1.50%	0.18	YAL005C, YLL024C
GO:0065002	intracellular protein transport across a membrane	0.038337625	0.00058981	2	16	15	6476	2.00%	0.26	YAL005C, YLL024C
Cluster 19
GOID	TERM	CORRECTED_PVALUE	UNCORRECTED_PVALUE	NUM_LIST_ANNOTATIONS	LIST_SIZE	TOTAL_NUM_ANNOTATIONS	POPULATION_SIZE	FDR_RATE	EXPECTED_FALSE_POSITIVES	ANNOTATED_GENES
GO:0007155	cell adhesion	0.008363074	0.000203977	2	16	9	6476	6.00%	0.06	YGL032C, YFL014W
GO:0022610	biological adhesion	0.008363074	0.000203977	2	16	9	6476	3.00%	0.06	YGL032C, YFL014W
GO:0016051	carbohydrate biosynthetic process	0.034475748	0.000840872	3	16	78	6476	4.67%	0.14	YEL011W, YDR074W, YGL062W
Cluster 20
GOID	TERM	CORRECTED_PVALUE	UNCORRECTED_PVALUE	NUM_LIST_ANNOTATIONS	LIST_SIZE	TOTAL_NUM_ANNOTATIONS	POPULATION_SIZE	FDR_RATE	EXPECTED_FALSE_POSITIVES	ANNOTATED_GENES
GO:XXXXXXX	unannotated	0	0	2	15		6476	0.00%	0	YCL021W, YLR217W
GO:0006114	glycerol biosynthetic process	0.000600167	1.50E-05	2	15	3	6476	0.00%	0	YER062C, YIL053W
GO:0046173	polyol biosynthetic process	0.000600167	1.50E-05	2	15	3	6476	0.00%	0	YER062C, YIL053W
GO:0006071	glycerol metabolic process	0.007144361	0.000178609	2	15	9	6476	2.00%	0.08	YER062C, YIL053W
GO:0019751	polyol metabolic process	0.007144361	0.000178609	2	15	9	6476	1.60%	0.08	YER062C, YIL053W
GO:0006113	fermentation	0.026702269	0.000667557	2	15	17	6476	4.00%	0.24	YER062C, YIL053W
GO:0006970	response to osmotic stress	0.041863039	0.001046576	3	15	90	6476	5.14%	0.36	YER062C, YIL053W, YCR009C
Cluster 21
GOID	TERM	CORRECTED_PVALUE	UNCORRECTED_PVALUE	NUM_LIST_ANNOTATIONS	LIST_SIZE	TOTAL_NUM_ANNOTATIONS	POPULATION_SIZE	FDR_RATE	EXPECTED_FALSE_POSITIVES	ANNOTATED_GENES
GO:0044255	cellular lipid metabolic process	0.023049034	0.001152452	4	14	229	6476	46.00%	0.46	YMR202W, YKL004W, YGR177C, YPR113W
GO:0006629	lipid metabolic process	0.028319459	0.001415973	4	14	242	6476	31.00%	0.62	YMR202W, YKL004W, YGR177C, YPR113W
Cluster 22
GOID	TERM	CORRECTED_PVALUE	UNCORRECTED_PVALUE	NUM_LIST_ANNOTATIONS	LIST_SIZE	TOTAL_NUM_ANNOTATIONS	POPULATION_SIZE	FDR_RATE	EXPECTED_FALSE_POSITIVES	ANNOTATED_GENES
GO:XXXXXXX	unannotated	0	0	4	14		6476	0.00%	0	YKR012C, YDR355C, YBR089W, YPR076W
GO:0030491	heteroduplex formation	0.011463058	0.000154906	2	14	9	6476	4.00%	0.08	YER095W, YJL173C
GO:0045003	double-strand break repair via synthesis-dependent strand annealing	0.042878807	0.000579443	2	14	17	6476	6.67%	0.2	YER095W, YJL173C
Cluster 23
GOID	TERM	CORRECTED_PVALUE	UNCORRECTED_PVALUE	NUM_LIST_ANNOTATIONS	LIST_SIZE	TOTAL_NUM_ANNOTATIONS	POPULATION_SIZE	FDR_RATE	EXPECTED_FALSE_POSITIVES	ANNOTATED_GENES
GO:XXXXXXX	unannotated	0	0	4	14		6476	0.00%	0	YDR413C, YBR266C, YCL053C, YCLX02C
GO:0042254	ribosome biogenesis and assembly	4.52E-07	2.26E-08	9	14	410	6476	0.00%	0	YDL060W, YGR187C, YGR145W, YDR101C, YCR016W, YBR247C, YLR196W, YER006W, YKL021C
GO:0022613	ribonucleoprotein complex biogenesis and assembly	1.90E-06	9.49E-08	9	14	483	6476	0.00%	0	YDL060W, YGR187C, YGR145W, YDR101C, YCR016W, YBR247C, YLR196W, YER006W, YKL021C
GO:0006364	rRNA processing	0.000144281	7.21E-06	6	14	250	6476	0.00%	0	YDL060W, YLR196W, YGR145W, YER006W, YKL021C, YBR247C
GO:0016072	rRNA metabolic process	0.000169267	8.46E-06	6	14	257	6476	0.00%	0	YDL060W, YLR196W, YGR145W, YER006W, YKL021C, YBR247C
GO:0006396	RNA processing	0.006609184	0.000330459	6	14	492	6476	1.67%	0.1	YDL060W, YLR196W, YGR145W, YER006W, YKL021C, YBR247C
GO:0006996	organelle organization and biogenesis	0.017202899	0.000860145	9	14	1439	6476	2.29%	0.16	YDL060W, YGR187C, YGR145W, YDR101C, YCR016W, YBR247C, YLR196W, YER006W, YKL021C
GO:0000466	maturation of 5.8S rRNA from tricistronic rRNA transcript (SSU-rRNA, 5.8S rRNA, LSU-rRNA)	0.046810622	0.002340531	2	14	34	6476	10.00%	0.8	YKL021C, YBR247C
Cluster 24
GOID	TERM	CORRECTED_PVALUE	UNCORRECTED_PVALUE	NUM_LIST_ANNOTATIONS	LIST_SIZE	TOTAL_NUM_ANNOTATIONS	POPULATION_SIZE	FDR_RATE	EXPECTED_FALSE_POSITIVES	ANNOTATED_GENES
GO:0008150	biological_process	0.000355392	3.95E-05	10	13	1430	6476	2.00%	0.02	YLR464W, YFL064C, YHL049C, YPR204W, YHR149C, YML125C, YEL076C, YEL077C, YLR462W, YHL050C, YNL031C, YHR218W, YDL055C
Cluster 26
GOID	TERM	CORRECTED_PVALUE	UNCORRECTED_PVALUE	NUM_LIST_ANNOTATIONS	LIST_SIZE	TOTAL_NUM_ANNOTATIONS	POPULATION_SIZE	FDR_RATE	EXPECTED_FALSE_POSITIVES	ANNOTATED_GENES
GO:0022613	ribonucleoprotein complex biogenesis and assembly	5.91E-08	1.14E-09	10	13	483	6476	0.00%	0	YDR211W, YNL110C, YDR165W, YCL054W, YDR412W, YGR083C, YGR280C, YDR312W, YHR196W, YCL059C
GO:0042254	ribosome biogenesis and assembly	1.22E-05	2.35E-07	8	13	410	6476	0.00%	0	YNL110C, YDR165W, YCL054W, YDR412W, YGR280C, YDR312W, YHR196W, YCL059C
GO:0043170	macromolecule metabolic process	0.001617081	3.11E-05	13	13	2918	6476	0.00%	0	YCL052C, YDR172W, YDR211W, YNL110C, YDR165W, YCL054W, YDR412W, YGR083C, YDR404C, YGR280C, YHR196W, YDR312W, YCL059C
GO:0006364	rRNA processing	0.004274422	8.22E-05	5	13	250	6476	1.00%	0.04	YDR412W, YGR280C, YHR196W, YCL059C, YCL054W
GO:0016072	rRNA metabolic process	0.00487649	9.38E-05	5	13	257	6476	0.80%	0.04	YDR412W, YGR280C, YHR196W, YCL059C, YCL054W
GO:0022618	protein-RNA complex assembly	0.007458074	0.000143425	4	13	144	6476	1.00%	0.06	YGR083C, YDR312W, YDR211W, YNL110C
GO:0006446	regulation of translational initiation	0.008626933	0.000165903	2	13	10	6476	1.71%	0.12	YGR083C, YDR211W
GO:0010467	gene expression	0.009038018	0.000173808	10	13	1680	6476	1.75%	0.14	YDR172W, YDR211W, YDR165W, YCL054W, YDR412W, YGR083C, YDR404C, YGR280C, YHR196W, YCL059C
GO:0006396	RNA processing	0.010488224	0.000201697	6	13	492	6476	1.78%	0.16	YDR412W, YGR280C, YHR196W, YDR165W, YCL059C, YCL054W
GO:0016070	RNA metabolic process	0.015188388	0.000292084	8	13	1057	6476	2.60%	0.26	YDR172W, YDR165W, YCL054W, YDR412W, YDR404C, YGR280C, YHR196W, YCL059C
GO:0016043	cellular component organization and biogenesis	0.017812058	0.00034254	11	13	2266	6476	2.73%	0.3	YDR172W, YDR211W, YNL110C, YDR165W, YCL054W, YDR412W, YGR083C, YGR280C, YDR312W, YHR196W, YCL059C
GO:0008152	metabolic process	0.022935784	0.000441073	13	13	3577	6476	2.50%	0.3	YCL052C, YDR172W, YDR211W, YNL110C, YDR165W, YCL054W, YDR412W, YGR083C, YDR404C, YGR280C, YHR196W, YDR312W, YCL059C
Cluster 28
GOID	TERM	CORRECTED_PVALUE	UNCORRECTED_PVALUE	NUM_LIST_ANNOTATIONS	LIST_SIZE	TOTAL_NUM_ANNOTATIONS	POPULATION_SIZE	FDR_RATE	EXPECTED_FALSE_POSITIVES	ANNOTATED_GENES
GO:0006007	glucose catabolic process	0.001802886	2.82E-05	3	12	34	6476	0.00%	0	YCR012W, YHR183W, YGR192C
GO:0046165	alcohol biosynthetic process	0.002146679	3.35E-05	3	12	36	6476	0.00%	0	YCR012W, YGR192C, YOL086C
GO:0019320	hexose catabolic process	0.002739087	4.28E-05	3	12	39	6476	0.00%	0	YCR012W, YHR183W, YGR192C
GO:0046365	monosaccharide catabolic process	0.003948718	6.17E-05	3	12	44	6476	0.00%	0	YCR012W, YHR183W, YGR192C
GO:0046164	alcohol catabolic process	0.004819383	7.53E-05	3	12	47	6476	0.00%	0	YCR012W, YHR183W, YGR192C
GO:0006066	alcohol metabolic process	0.010717828	0.000167466	4	12	164	6476	0.67%	0.04	YCR012W, YHR183W, YGR192C, YOL086C
GO:0006006	glucose metabolic process	0.013332974	0.000208328	3	12	66	6476	0.57%	0.04	YCR012W, YHR183W, YGR192C
GO:0016052	carbohydrate catabolic process	0.023590354	0.000368599	3	12	80	6476	0.50%	0.04	YCR012W, YHR183W, YGR192C
GO:0044275	cellular carbohydrate catabolic process	0.023590354	0.000368599	3	12	80	6476	0.44%	0.04	YCR012W, YHR183W, YGR192C
GO:0019318	hexose metabolic process	0.029200434	0.000456257	3	12	86	6476	0.40%	0.04	YCR012W, YHR183W, YGR192C
GO:0005996	monosaccharide metabolic process	0.036755184	0.0005743	3	12	93	6476	0.36%	0.04	YCR012W, YHR183W, YGR192C
Cluster 29
GOID	TERM	CORRECTED_PVALUE	UNCORRECTED_PVALUE	NUM_LIST_ANNOTATIONS	LIST_SIZE	TOTAL_NUM_ANNOTATIONS	POPULATION_SIZE	FDR_RATE	EXPECTED_FALSE_POSITIVES	ANNOTATED_GENES
GO:XXXXXXX	unannotated	0	0	2	12		6476	0.00%	0	YJL067W, YGR137W
GO:0042773	ATP synthesis coupled electron transport	0.000404399	1.09E-05	3	12	25	6476	0.00%	0	YGR183C, YML120C, YLL041C
GO:0042775	organelle ATP synthesis coupled electron transport	0.000404399	1.09E-05	3	12	25	6476	0.00%	0	YGR183C, YML120C, YLL041C
GO:0006118	electron transport	0.00095132	2.57E-05	3	12	33	6476	0.00%	0	YGR183C, YML120C, YLL041C
GO:0006119	oxidative phosphorylation	0.002611092	7.06E-05	3	12	46	6476	0.00%	0	YGR183C, YML120C, YLL041C
GO:0006091	generation of precursor metabolites and energy	0.009461183	0.000255708	4	12	183	6476	0.33%	0.02	YGR165W, YGR183C, YML120C, YLL041C
GO:0009060	aerobic respiration	0.015750552	0.000425691	3	12	84	6476	0.29%	0.02	YGR165W, YGR183C, YLL041C
GO:0045333	cellular respiration	0.018674155	0.000504707	3	12	89	6476	1.00%	0.08	YGR165W, YGR183C, YLL041C
Cluster 31
GOID	TERM	CORRECTED_PVALUE	UNCORRECTED_PVALUE	NUM_LIST_ANNOTATIONS	LIST_SIZE	TOTAL_NUM_ANNOTATIONS	POPULATION_SIZE	FDR_RATE	EXPECTED_FALSE_POSITIVES	ANNOTATED_GENES
GO:0006749	glutathione metabolic process	0.013581288	0.000282943	2	12	14	6476	10.00%	0.1	YML004C, YLR299W
Cluster 34
GOID	TERM	CORRECTED_PVALUE	UNCORRECTED_PVALUE	NUM_LIST_ANNOTATIONS	LIST_SIZE	TOTAL_NUM_ANNOTATIONS	POPULATION_SIZE	FDR_RATE	EXPECTED_FALSE_POSITIVES	ANNOTATED_GENES
GO:0006486	protein amino acid glycosylation	0.008713693	0.000281087	3	12	73	6476	2.00%	0.02	YEL042W, YPR183W, YJL183W
GO:0043413	biopolymer glycosylation	0.008713693	0.000281087	3	12	73	6476	1.00%	0.02	YEL042W, YPR183W, YJL183W
GO:0009101	glycoprotein biosynthetic process	0.010602622	0.00034202	3	12	78	6476	2.00%	0.06	YEL042W, YPR183W, YJL183W
GO:0046467	membrane lipid biosynthetic process	0.010602622	0.00034202	3	12	78	6476	1.50%	0.06	YMR296C, YJL134W, YPR183W
GO:0009100	glycoprotein metabolic process	0.011009608	0.000355149	3	12	79	6476	1.20%	0.06	YEL042W, YPR183W, YJL183W
GO:0030148	sphingolipid biosynthetic process	0.018200757	0.000587121	2	12	20	6476	3.33%	0.2	YMR296C, YJL134W
GO:0006665	sphingolipid metabolic process	0.041243166	0.001330425	2	12	30	6476	6.29%	0.44	YMR296C, YJL134W
GO:0006643	membrane lipid metabolic process	0.042154598	0.001359826	3	12	125	6476	5.50%	0.44	YMR296C, YJL134W, YPR183W
GO:0008610	lipid biosynthetic process	0.045146522	0.001456339	3	12	128	6476	5.56%	0.5	YMR296C, YJL134W, YPR183W
Cluster 35
GOID	TERM	CORRECTED_PVALUE	UNCORRECTED_PVALUE	NUM_LIST_ANNOTATIONS	LIST_SIZE	TOTAL_NUM_ANNOTATIONS	POPULATION_SIZE	FDR_RATE	EXPECTED_FALSE_POSITIVES	ANNOTATED_GENES
GO:XXXXXXX	unannotated	0	0	2	11		6476	0.00%	0	YBR266C, YDL026W
GO:0042254	ribosome biogenesis and assembly	0.00800248	0.000333437	5	11	410	6476	10.00%	0.2	YIR026C, YDL063C, YPL266W, YPR137W, YHR169W
GO:0022613	ribonucleoprotein complex biogenesis and assembly	0.017175661	0.000715653	5	11	483	6476	12.00%	0.36	YIR026C, YDL063C, YPL266W, YPR137W, YHR169W
Cluster 36
GOID	TERM	CORRECTED_PVALUE	UNCORRECTED_PVALUE	NUM_LIST_ANNOTATIONS	LIST_SIZE	TOTAL_NUM_ANNOTATIONS	POPULATION_SIZE	FDR_RATE	EXPECTED_FALSE_POSITIVES	ANNOTATED_GENES
GO:0042254	ribosome biogenesis and assembly	0.008335917	0.000333437	5	11	410	6476	0.00%	0	YJL125C, YKL078W, YJL033W, YPL146C, YNL141W
GO:0022613	ribonucleoprotein complex biogenesis and assembly	0.017891314	0.000715653	5	11	483	6476	2.00%	0.04	YJL125C, YKL078W, YJL033W, YPL146C, YNL141W
Cluster 39
GOID	TERM	CORRECTED_PVALUE	UNCORRECTED_PVALUE	NUM_LIST_ANNOTATIONS	LIST_SIZE	TOTAL_NUM_ANNOTATIONS	POPULATION_SIZE	FDR_RATE	EXPECTED_FALSE_POSITIVES	ANNOTATED_GENES
GO:0000041	transition metal ion transport	0.002090311	4.98E-05	3	11	45	6476	2.00%	0.02	YBR207W, YHL047C, YML123C
GO:0015891	siderophore transport	0.003940752	9.38E-05	2	11	9	6476	1.00%	0.02	YHL047C, YDR534C
GO:0030001	metal ion transport	0.00548381	0.000130567	3	11	62	6476	0.67%	0.02	YBR207W, YHL047C, YML123C
GO:0006826	iron ion transport	0.020587361	0.000490175	2	11	20	6476	0.50%	0.02	YBR207W, YHL047C
GO:0006812	cation transport	0.020692584	0.000492681	3	11	97	6476	0.40%	0.02	YBR207W, YHL047C, YML123C
GO:0006811	ion transport	0.034074912	0.000811307	3	11	115	6476	2.00%	0.12	YBR207W, YHL047C, YML123C
Cluster 41
GOID	TERM	CORRECTED_PVALUE	UNCORRECTED_PVALUE	NUM_LIST_ANNOTATIONS	LIST_SIZE	TOTAL_NUM_ANNOTATIONS	POPULATION_SIZE	FDR_RATE	EXPECTED_FALSE_POSITIVES	ANNOTATED_GENES
GO:0006412	translation	4.21E-10	1.75E-11	11	11	686	6476	0.00%	0	YLR325C, YGL103W, YLR061W, YOL127W, YLR075W, YGL147C, YML063W, YGL123W, YHR203C, YJL177W, YKL156W
GO:0009059	macromolecule biosynthetic process	7.06E-09	2.94E-10	11	11	885	6476	0.00%	0	YLR325C, YGL103W, YLR061W, YOL127W, YLR075W, YGL147C, YML063W, YGL123W, YHR203C, YJL177W, YKL156W
GO:0044249	cellular biosynthetic process	2.79E-08	1.16E-09	11	11	1002	6476	0.00%	0	YLR325C, YGL103W, YLR061W, YOL127W, YLR075W, YGL147C, YML063W, YGL123W, YHR203C, YJL177W, YKL156W
GO:0009058	biosynthetic process	3.10E-07	1.29E-08	11	11	1246	6476	0.00%	0	YLR325C, YGL103W, YLR061W, YOL127W, YLR075W, YGL147C, YML063W, YGL123W, YHR203C, YJL177W, YKL156W
GO:0044267	cellular protein metabolic process	2.40E-06	1.00E-07	11	11	1500	6476	0.00%	0	YLR325C, YGL103W, YLR061W, YOL127W, YLR075W, YGL147C, YML063W, YGL123W, YHR203C, YJL177W, YKL156W
GO:0019538	protein metabolic process	3.42E-06	1.43E-07	11	11	1549	6476	0.00%	0	YLR325C, YGL103W, YLR061W, YOL127W, YLR075W, YGL147C, YML063W, YGL123W, YHR203C, YJL177W, YKL156W
GO:0044260	cellular macromolecule metabolic process	3.55E-06	1.48E-07	11	11	1554	6476	0.00%	0	YLR325C, YGL103W, YLR061W, YOL127W, YLR075W, YGL147C, YML063W, YGL123W, YHR203C, YJL177W, YKL156W
GO:0010467	gene expression	8.39E-06	3.50E-07	11	11	1680	6476	0.00%	0	YLR325C, YGL103W, YLR061W, YOL127W, YLR075W, YGL147C, YML063W, YGL123W, YHR203C, YJL177W, YKL156W
GO:0043170	macromolecule metabolic process	0.003692062	0.000153836	11	11	2918	6476	0.00%	0	YLR325C, YGL103W, YLR061W, YOL127W, YLR075W, YGL147C, YML063W, YGL123W, YHR203C, YJL177W, YKL156W
GO:0044238	primary metabolic process	0.014903915	0.000620996	11	11	3312	6476	0.80%	0.08	YLR325C, YGL103W, YLR061W, YOL127W, YLR075W, YGL147C, YML063W, YGL123W, YHR203C, YJL177W, YKL156W
GO:0044237	cellular metabolic process	0.024745819	0.001031076	11	11	3468	6476	2.91%	0.32	YLR325C, YGL103W, YLR061W, YOL127W, YLR075W, YGL147C, YML063W, YGL123W, YHR203C, YJL177W, YKL156W
GO:0008152	metabolic process	0.034797696	0.001449904	11	11	3577	6476	4.17%	0.5	YLR325C, YGL103W, YLR061W, YOL127W, YLR075W, YGL147C, YML063W, YGL123W, YHR203C, YJL177W, YKL156W
GO:0000027	ribosomal large subunit assembly and maintenance	0.049792823	0.002074701	2	11	41	6476	5.38%	0.7	YOL127W, YLR075W
Cluster 42
GOID	TERM	CORRECTED_PVALUE	UNCORRECTED_PVALUE	NUM_LIST_ANNOTATIONS	LIST_SIZE	TOTAL_NUM_ANNOTATIONS	POPULATION_SIZE	FDR_RATE	EXPECTED_FALSE_POSITIVES	ANNOTATED_GENES
GO:0042254	ribosome biogenesis and assembly	1.48E-06	3.37E-08	8	11	410	6476	0.00%	0	YLR221C, YJL148W, YPL157W, YLR074C, YLR175W, YDR398W, YKL172W, YLR276C
GO:0022613	ribonucleoprotein complex biogenesis and assembly	5.38E-06	1.22E-07	8	11	483	6476	0.00%	0	YLR221C, YJL148W, YPL157W, YLR074C, YLR175W, YDR398W, YKL172W, YLR276C
GO:0006396	RNA processing	0.002726717	6.20E-05	6	11	492	6476	0.00%	0	YKL110C, YLR175W, YDR398W, YPL157W, YLR276C, YKL172W
GO:0016073	snRNA metabolic process	0.011974384	0.000272145	2	11	15	6476	0.00%	0	YLR175W, YPL157W
GO:0006996	organelle organization and biogenesis	0.022081255	0.000501847	8	11	1439	6476	0.80%	0.04	YLR221C, YJL148W, YPL157W, YLR074C, YLR175W, YDR398W, YKL172W, YLR276C
GO:0016070	RNA metabolic process	0.023938909	0.000544066	7	11	1057	6476	0.67%	0.04	YKL110C, YLR175W, YJL148W, YDR398W, YPL157W, YLR276C, YKL172W
GO:0006364	rRNA processing	0.025403577	0.000577354	4	11	250	6476	0.57%	0.04	YLR175W, YDR398W, YLR276C, YKL172W
GO:0016072	rRNA metabolic process	0.028213783	0.000641222	4	11	257	6476	0.75%	0.06	YLR175W, YDR398W, YLR276C, YKL172W
Cluster 43
GOID	TERM	CORRECTED_PVALUE	UNCORRECTED_PVALUE	NUM_LIST_ANNOTATIONS	LIST_SIZE	TOTAL_NUM_ANNOTATIONS	POPULATION_SIZE	FDR_RATE	EXPECTED_FALSE_POSITIVES	ANNOTATED_GENES
GO:XXXXXXX	unannotated	0	0	2	11		6476	0.00%	0	YLL037W, YJL009W
GO:0006893	Golgi to plasma membrane transport	0.048922986	0.001111886	2	11	30	6476	36.00%	0.72	YLR330W, YKL176C
Cluster 44
GOID	TERM	CORRECTED_PVALUE	UNCORRECTED_PVALUE	NUM_LIST_ANNOTATIONS	LIST_SIZE	TOTAL_NUM_ANNOTATIONS	POPULATION_SIZE	FDR_RATE	EXPECTED_FALSE_POSITIVES	ANNOTATED_GENES
GO:0042273	ribosomal large subunit biogenesis and assembly	0.003876394	0.00014357	3	11	64	6476	2.00%	0.02	YKR024C, YGL111W, YFL002C
GO:0042254	ribosome biogenesis and assembly	0.00900279	0.000333437	5	11	410	6476	1.00%	0.02	YKR024C, YGL111W, YKR092C, YFL002C, YER006W
GO:0022613	ribonucleoprotein complex biogenesis and assembly	0.019322619	0.000715653	5	11	483	6476	2.67%	0.08	YKR024C, YGL111W, YKR092C, YFL002C, YER006W
Cluster 45
GOID	TERM	CORRECTED_PVALUE	UNCORRECTED_PVALUE	NUM_LIST_ANNOTATIONS	LIST_SIZE	TOTAL_NUM_ANNOTATIONS	POPULATION_SIZE	FDR_RATE	EXPECTED_FALSE_POSITIVES	ANNOTATED_GENES
GO:0016579	protein deubiquitination	0.021567712	0.000490175	2	11	20	6476	4.00%	0.04	YDR069C, YER098W
Cluster 46
GOID	TERM	CORRECTED_PVALUE	UNCORRECTED_PVALUE	NUM_LIST_ANNOTATIONS	LIST_SIZE	TOTAL_NUM_ANNOTATIONS	POPULATION_SIZE	FDR_RATE	EXPECTED_FALSE_POSITIVES	ANNOTATED_GENES
GO:0006261	DNA-dependent DNA replication	0.028469962	0.000384729	3	10	99	6476	0.00%	0	YNL262W, YPR120C, YPR135W
GO:0007064	mitotic sister chromatid cohesion	0.036089452	0.000487695	2	10	22	6476	0.00%	0	YNL262W, YPR135W
GO:0016043	cellular component organization and biogenesis	0.039498047	0.000533757	9	10	2266	6476	2.00%	0.06	YOR084W, YPR120C, YNL283C, YPR135W, YML109W, YNL262W, YKR090W, YML061C, YOR112W
Cluster 48
GOID	TERM	CORRECTED_PVALUE	UNCORRECTED_PVALUE	NUM_LIST_ANNOTATIONS	LIST_SIZE	TOTAL_NUM_ANNOTATIONS	POPULATION_SIZE	FDR_RATE	EXPECTED_FALSE_POSITIVES	ANNOTATED_GENES
GO:XXXXXXX	unannotated	0	0	3	10		6476	0.00%	0	YNR077C, YLR123C, YKL225W
GO:0042026	protein refolding	0.001152349	7.68E-05	2	10	9	6476	5.00%	0.1	YLL026W, YBR169C
Cluster 50
GOID	TERM	CORRECTED_PVALUE	UNCORRECTED_PVALUE	NUM_LIST_ANNOTATIONS	LIST_SIZE	TOTAL_NUM_ANNOTATIONS	POPULATION_SIZE	FDR_RATE	EXPECTED_FALSE_POSITIVES	ANNOTATED_GENES
GO:0015674	di-, tri-valent inorganic cation transport	0.036355049	0.001172744	2	10	34	6476	68.00%	0.68	YDL128W, YBR207W
Cluster 51
GOID	TERM	CORRECTED_PVALUE	UNCORRECTED_PVALUE	NUM_LIST_ANNOTATIONS	LIST_SIZE	TOTAL_NUM_ANNOTATIONS	POPULATION_SIZE	FDR_RATE	EXPECTED_FALSE_POSITIVES	ANNOTATED_GENES
GO:0009060	aerobic respiration	0.003312373	0.000236598	3	10	84	6476	4.00%	0.04	YDL174C, YIL070C, YKL148C
GO:0045333	cellular respiration	0.003931769	0.000280841	3	10	89	6476	2.00%	0.04	YDL174C, YIL070C, YKL148C
GO:0015980	energy derivation by oxidation of organic compounds	0.016457924	0.001175566	3	10	145	6476	4.67%	0.14	YDL174C, YIL070C, YKL148C
GO:0006091	generation of precursor metabolites and energy	0.0322086	0.002300614	3	10	183	6476	8.50%	0.34	YDL174C, YIL070C, YKL148C
Cluster 53
GOID	TERM	CORRECTED_PVALUE	UNCORRECTED_PVALUE	NUM_LIST_ANNOTATIONS	LIST_SIZE	TOTAL_NUM_ANNOTATIONS	POPULATION_SIZE	FDR_RATE	EXPECTED_FALSE_POSITIVES	ANNOTATED_GENES
GO:0006457	protein folding	0.005441756	0.000236598	3	10	84	6476	16.00%	0.16	YDR214W, YER103W, YLR216C
Cluster 56
GOID	TERM	CORRECTED_PVALUE	UNCORRECTED_PVALUE	NUM_LIST_ANNOTATIONS	LIST_SIZE	TOTAL_NUM_ANNOTATIONS	POPULATION_SIZE	FDR_RATE	EXPECTED_FALSE_POSITIVES	ANNOTATED_GENES
GO:0006081	aldehyde metabolic process	0.0053247	0.000443725	2	10	21	6476	4.00%	0.04	YMR110C, YCR005C
Cluster 57
GOID	TERM	CORRECTED_PVALUE	UNCORRECTED_PVALUE	NUM_LIST_ANNOTATIONS	LIST_SIZE	TOTAL_NUM_ANNOTATIONS	POPULATION_SIZE	FDR_RATE	EXPECTED_FALSE_POSITIVES	ANNOTATED_GENES
GO:XXXXXXX	unannotated	0	0	2	10		6476	0.00%	0	YOR309C, YKL066W
GO:0006163	purine nucleotide metabolic process	0.044713717	0.002235686	2	10	47	6476	23.00%	0.46	YKL067W, YDR399W
Cluster 58
GOID	TERM	CORRECTED_PVALUE	UNCORRECTED_PVALUE	NUM_LIST_ANNOTATIONS	LIST_SIZE	TOTAL_NUM_ANNOTATIONS	POPULATION_SIZE	FDR_RATE	EXPECTED_FALSE_POSITIVES	ANNOTATED_GENES
GO:0006875	cellular metal ion homeostasis	0.014838519	0.000361915	2	10	19	6476	32.00%	0.32	YEL031W, YJL093C
GO:0055065	metal ion homeostasis	0.014838519	0.000361915	2	10	19	6476	16.00%	0.32	YEL031W, YJL093C
Cluster 60
GOID	TERM	CORRECTED_PVALUE	UNCORRECTED_PVALUE	NUM_LIST_ANNOTATIONS	LIST_SIZE	TOTAL_NUM_ANNOTATIONS	POPULATION_SIZE	FDR_RATE	EXPECTED_FALSE_POSITIVES	ANNOTATED_GENES
GO:0006260	DNA replication	0.001038382	3.24E-05	4	10	133	6476	0.00%	0	YDR489W, YLR135W, YJR043C, YLR154C
GO:0006261	DNA-dependent DNA replication	0.012311335	0.000384729	3	10	99	6476	5.00%	0.1	YDR489W, YLR135W, YJR043C
Cluster 61
GOID	TERM	CORRECTED_PVALUE	UNCORRECTED_PVALUE	NUM_LIST_ANNOTATIONS	LIST_SIZE	TOTAL_NUM_ANNOTATIONS	POPULATION_SIZE	FDR_RATE	EXPECTED_FALSE_POSITIVES	ANNOTATED_GENES
GO:0042773	ATP synthesis coupled electron transport	0.03222211	0.000631806	2	10	25	6476	0.00%	0	YDR529C, YHR051W
GO:0042775	organelle ATP synthesis coupled electron transport	0.03222211	0.000631806	2	10	25	6476	0.00%	0	YDR529C, YHR051W
Cluster 62
GOID	TERM	CORRECTED_PVALUE	UNCORRECTED_PVALUE	NUM_LIST_ANNOTATIONS	LIST_SIZE	TOTAL_NUM_ANNOTATIONS	POPULATION_SIZE	FDR_RATE	EXPECTED_FALSE_POSITIVES	ANNOTATED_GENES
GO:0022613	ribonucleoprotein complex biogenesis and assembly	0.007527228	0.000221389	5	9	483	6476	4.00%	0.04	YGL049C, YJR002W, YKL009W, YMR146C, YLR449W
Cluster 66
GOID	TERM	CORRECTED_PVALUE	UNCORRECTED_PVALUE	NUM_LIST_ANNOTATIONS	LIST_SIZE	TOTAL_NUM_ANNOTATIONS	POPULATION_SIZE	FDR_RATE	EXPECTED_FALSE_POSITIVES	ANNOTATED_GENES
GO:0016575	histone deacetylation	0.028919791	0.000466448	2	9	24	6476	16.00%	0.16	YPL116W, YDR191W
GO:0006476	protein amino acid deacetylation	0.034004998	0.000548468	2	9	26	6476	10.00%	0.2	YPL116W, YDR191W
Cluster 69
GOID	TERM	CORRECTED_PVALUE	UNCORRECTED_PVALUE	NUM_LIST_ANNOTATIONS	LIST_SIZE	TOTAL_NUM_ANNOTATIONS	POPULATION_SIZE	FDR_RATE	EXPECTED_FALSE_POSITIVES	ANNOTATED_GENES
GO:0006312	mitotic recombination	0.029663358	0.001647964	2	9	45	6476	44.00%	0.44	YBR130C, YMR190C
Cluster 72
GOID	TERM	CORRECTED_PVALUE	UNCORRECTED_PVALUE	NUM_LIST_ANNOTATIONS	LIST_SIZE	TOTAL_NUM_ANNOTATIONS	POPULATION_SIZE	FDR_RATE	EXPECTED_FALSE_POSITIVES	ANNOTATED_GENES
GO:0006338	chromatin remodeling	0.031907781	0.000997118	3	9	154	6476	34.00%	0.34	YML127W, YJL176C, YBR112C
Cluster 76
GOID	TERM	CORRECTED_PVALUE	UNCORRECTED_PVALUE	NUM_LIST_ANNOTATIONS	LIST_SIZE	TOTAL_NUM_ANNOTATIONS	POPULATION_SIZE	FDR_RATE	EXPECTED_FALSE_POSITIVES	ANNOTATED_GENES
GO:0006383	transcription from RNA polymerase III promoter	0.024699123	0.001176149	2	9	38	6476	8.00%	0.08	YDL150W, YNR003C
GO:0042254	ribosome biogenesis and assembly	0.032449106	0.001545196	4	9	410	6476	6.00%	0.12	YKR081C, YGR187C, YLR435W, YNR003C
Cluster 77
GOID	TERM	CORRECTED_PVALUE	UNCORRECTED_PVALUE	NUM_LIST_ANNOTATIONS	LIST_SIZE	TOTAL_NUM_ANNOTATIONS	POPULATION_SIZE	FDR_RATE	EXPECTED_FALSE_POSITIVES	ANNOTATED_GENES
GO:XXXXXXX	unannotated	0	0	2	9		6476	0.00%	0	YCR064C, YEL074W
GO:0030476	spore wall assembly (sensu Fungi)	0.047399107	0.001436337	2	9	42	6476	6.00%	0.12	YDR523C, YDR096W
GO:0042244	spore wall assembly	0.047399107	0.001436337	2	9	42	6476	4.00%	0.12	YDR523C, YDR096W
Cluster 78
GOID	TERM	CORRECTED_PVALUE	UNCORRECTED_PVALUE	NUM_LIST_ANNOTATIONS	LIST_SIZE	TOTAL_NUM_ANNOTATIONS	POPULATION_SIZE	FDR_RATE	EXPECTED_FALSE_POSITIVES	ANNOTATED_GENES
GO:0000041	transition metal ion transport	5.09E-08	1.59E-09	5	9	45	6476	0.00%	0	YEL065W, YGL255W, YPR124W, YHL040C, YMR058W
GO:0030001	metal ion transport	2.67E-07	8.35E-09	5	9	62	6476	0.00%	0	YEL065W, YGL255W, YPR124W, YHL040C, YMR058W
GO:0006812	cation transport	2.61E-06	8.17E-08	5	9	97	6476	0.00%	0	YEL065W, YGL255W, YPR124W, YHL040C, YMR058W
GO:0033212	iron assimilation	3.32E-06	1.04E-07	3	9	8	6476	0.00%	0	YEL065W, YHL040C, YMR058W
GO:0006811	ion transport	6.17E-06	1.93E-07	5	9	115	6476	0.00%	0	YEL065W, YGL255W, YPR124W, YHL040C, YMR058W
GO:0006826	iron ion transport	6.69E-05	2.09E-06	3	9	20	6476	0.00%	0	YEL065W, YHL040C, YMR058W
GO:0015674	di-, tri-valent inorganic cation transport	0.00034792	1.09E-05	3	9	34	6476	0.00%	0	YEL065W, YHL040C, YMR058W
GO:0006879	cellular iron ion homeostasis	0.000489117	1.53E-05	3	9	38	6476	0.00%	0	YEL065W, YHL040C, YMR058W
GO:0055072	iron ion homeostasis	0.000489117	1.53E-05	3	9	38	6476	0.00%	0	YEL065W, YHL040C, YMR058W
GO:0015892	siderophore-iron transport	0.000821816	2.57E-05	2	9	6	6476	0.00%	0	YEL065W, YHL040C
GO:0033214	iron assimilation by chelation and transport	0.000821816	2.57E-05	2	9	6	6476	0.00%	0	YEL065W, YHL040C
GO:0015891	siderophore transport	0.001968095	6.15E-05	2	9	9	6476	0.00%	0	YEL065W, YHL040C
GO:0030005	cellular di-, tri-valent inorganic cation homeostasis	0.002372226	7.41E-05	3	9	64	6476	0.00%	0	YEL065W, YHL040C, YMR058W
GO:0055066	di-, tri-valent inorganic cation homeostasis	0.002372226	7.41E-05	3	9	64	6476	0.00%	0	YEL065W, YHL040C, YMR058W
GO:0030003	cellular cation homeostasis	0.009519587	0.000297487	3	9	102	6476	0.67%	0.1	YEL065W, YHL040C, YMR058W
GO:0055080	cation homeostasis	0.009519587	0.000297487	3	9	102	6476	0.62%	0.1	YEL065W, YHL040C, YMR058W
GO:0006873	cellular ion homeostasis	0.013915364	0.000434855	3	9	116	6476	0.59%	0.1	YEL065W, YHL040C, YMR058W
GO:0055082	cellular chemical homeostasis	0.013915364	0.000434855	3	9	116	6476	0.56%	0.1	YEL065W, YHL040C, YMR058W
GO:0065008	regulation of biological quality	0.014184068	0.000443252	4	9	295	6476	0.53%	0.1	YLR353W, YEL065W, YHL040C, YMR058W
GO:0050801	ion homeostasis	0.015375362	0.00048048	3	9	120	6476	0.60%	0.12	YEL065W, YHL040C, YMR058W
GO:0048878	chemical homeostasis	0.016141061	0.000504408	3	9	122	6476	0.57%	0.12	YEL065W, YHL040C, YMR058W
GO:0019725	cellular homeostasis	0.018584924	0.000580779	3	9	128	6476	0.55%	0.12	YEL065W, YHL040C, YMR058W
GO:0006810	transport	0.020841312	0.000651291	6	9	978	6476	0.52%	0.12	YEL065W, YGL255W, YPR124W, YJL034W, YHL040C, YMR058W
GO:0042592	homeostatic process	0.021255777	0.000664243	3	9	134	6476	0.50%	0.12	YEL065W, YHL040C, YMR058W
GO:0051234	establishment of localization	0.023588711	0.000737147	6	9	1000	6476	0.48%	0.12	YEL065W, YGL255W, YPR124W, YJL034W, YHL040C, YMR058W
GO:0051179	localization	0.030434857	0.000951089	6	9	1047	6476	0.46%	0.12	YEL065W, YGL255W, YPR124W, YJL034W, YHL040C, YMR058W
Cluster 82
GOID	TERM	CORRECTED_PVALUE	UNCORRECTED_PVALUE	NUM_LIST_ANNOTATIONS	LIST_SIZE	TOTAL_NUM_ANNOTATIONS	POPULATION_SIZE	FDR_RATE	EXPECTED_FALSE_POSITIVES	ANNOTATED_GENES
GO:0006493	protein amino acid O-linked glycosylation	0.00550739	0.000203977	2	9	16	6476	2.00%	0.02	YDL095W, YDL093W
Cluster 83
GOID	TERM	CORRECTED_PVALUE	UNCORRECTED_PVALUE	NUM_LIST_ANNOTATIONS	LIST_SIZE	TOTAL_NUM_ANNOTATIONS	POPULATION_SIZE	FDR_RATE	EXPECTED_FALSE_POSITIVES	ANNOTATED_GENES
GO:0006412	translation	0.025317599	0.0011508	5	9	686	6476	2.00%	0.02	YBL027W, YBR084C-A, YBR118W, YBR031W, YAL003W
GO:0010467	gene expression	0.037191483	0.001690522	7	9	1680	6476	3.00%	0.06	YBL027W, YBR084C-A, YJL148W, YBR118W, YBR031W, YKL172W, YAL003W
Cluster 87
GOID	TERM	CORRECTED_PVALUE	UNCORRECTED_PVALUE	NUM_LIST_ANNOTATIONS	LIST_SIZE	TOTAL_NUM_ANNOTATIONS	POPULATION_SIZE	FDR_RATE	EXPECTED_FALSE_POSITIVES	ANNOTATED_GENES
GO:0042274	ribosomal small subunit biogenesis and assembly	0.009835758	0.000427642	2	8	26	6476	2.00%	0.02	YPR144C, YPL239W
Cluster 91
GOID	TERM	CORRECTED_PVALUE	UNCORRECTED_PVALUE	NUM_LIST_ANNOTATIONS	LIST_SIZE	TOTAL_NUM_ANNOTATIONS	POPULATION_SIZE	FDR_RATE	EXPECTED_FALSE_POSITIVES	ANNOTATED_GENES
GO:0022613	ribonucleoprotein complex biogenesis and assembly	0.003039572	0.000104813	5	8	483	6476	0.00%	0	YPR143W, YMR128W, YDR429C, YDR312W, YPL212C
GO:0042254	ribosome biogenesis and assembly	0.026198484	0.000903396	4	8	410	6476	2.00%	0.04	YPR143W, YMR128W, YDR312W, YPL212C
Cluster 93
GOID	TERM	CORRECTED_PVALUE	UNCORRECTED_PVALUE	NUM_LIST_ANNOTATIONS	LIST_SIZE	TOTAL_NUM_ANNOTATIONS	POPULATION_SIZE	FDR_RATE	EXPECTED_FALSE_POSITIVES	ANNOTATED_GENES
GO:0007532	regulation of transcription, mating-type specific	0.001415704	3.73E-05	2	8	8	6476	0.00%	0	YCL066W, YCR040W
GO:0003006	reproductive developmental process	0.029585497	0.000778566	2	8	35	6476	2.00%	0.04	YCL066W, YCR040W
GO:0007530	sex determination	0.029585497	0.000778566	2	8	35	6476	1.33%	0.04	YCL066W, YCR040W
GO:0007531	mating type determination	0.029585497	0.000778566	2	8	35	6476	1.00%	0.04	YCL066W, YCR040W
Cluster 94
GOID	TERM	CORRECTED_PVALUE	UNCORRECTED_PVALUE	NUM_LIST_ANNOTATIONS	LIST_SIZE	TOTAL_NUM_ANNOTATIONS	POPULATION_SIZE	FDR_RATE	EXPECTED_FALSE_POSITIVES	ANNOTATED_GENES
GO:0006123	mitochondrial electron transport, cytochrome c to oxygen	0.001196014	5.98E-05	2	8	10	6476	0.00%	0	YGL187C, YHR051W
GO:0042773	ATP synthesis coupled electron transport	0.007899808	0.00039499	2	8	25	6476	9.00%	0.18	YGL187C, YHR051W
GO:0042775	organelle ATP synthesis coupled electron transport	0.007899808	0.00039499	2	8	25	6476	6.00%	0.18	YGL187C, YHR051W
GO:0006118	electron transport	0.013835017	0.000691751	2	8	33	6476	6.50%	0.26	YGL187C, YHR051W
GO:0006119	oxidative phosphorylation	0.026902449	0.001345122	2	8	46	6476	7.20%	0.36	YGL187C, YHR051W
Cluster 96
GOID	TERM	CORRECTED_PVALUE	UNCORRECTED_PVALUE	NUM_LIST_ANNOTATIONS	LIST_SIZE	TOTAL_NUM_ANNOTATIONS	POPULATION_SIZE	FDR_RATE	EXPECTED_FALSE_POSITIVES	ANNOTATED_GENES
GO:0007031	peroxisome organization and biogenesis	0.021367236	0.001017487	2	8	40	6476	48.00%	0.48	YKR001C, YOL147C
Cluster 99
GOID	TERM	CORRECTED_PVALUE	UNCORRECTED_PVALUE	NUM_LIST_ANNOTATIONS	LIST_SIZE	TOTAL_NUM_ANNOTATIONS	POPULATION_SIZE	FDR_RATE	EXPECTED_FALSE_POSITIVES	ANNOTATED_GENES
GO:0006487	protein amino acid N-linked glycosylation	0.000479675	2.09E-05	3	8	48	6476	0.00%	0	YJL002C, YHR181W, YOR085W
GO:0006486	protein amino acid glycosylation	0.001699971	7.39E-05	3	8	73	6476	1.00%	0.02	YJL002C, YHR181W, YOR085W
GO:0043413	biopolymer glycosylation	0.001699971	7.39E-05	3	8	73	6476	0.67%	0.02	YJL002C, YHR181W, YOR085W
GO:0009101	glycoprotein biosynthetic process	0.002073293	9.01E-05	3	8	78	6476	0.50%	0.02	YJL002C, YHR181W, YOR085W
GO:0009100	glycoprotein metabolic process	0.002153877	9.36E-05	3	8	79	6476	0.40%	0.02	YJL002C, YHR181W, YOR085W
Cluster 100
GOID	TERM	CORRECTED_PVALUE	UNCORRECTED_PVALUE	NUM_LIST_ANNOTATIONS	LIST_SIZE	TOTAL_NUM_ANNOTATIONS	POPULATION_SIZE	FDR_RATE	EXPECTED_FALSE_POSITIVES	ANNOTATED_GENES
GO:XXXXXXX	unannotated	0	0	2	8		6476	0.00%	0	YGR039W, YGL069C
GO:0006118	electron transport	0.00830101	0.000691751	2	8	33	6476	29.00%	0.58	YOR065W, YKL150W
Cluster 101
GOID	TERM	CORRECTED_PVALUE	UNCORRECTED_PVALUE	NUM_LIST_ANNOTATIONS	LIST_SIZE	TOTAL_NUM_ANNOTATIONS	POPULATION_SIZE	FDR_RATE	EXPECTED_FALSE_POSITIVES	ANNOTATED_GENES
GO:0006412	translation	4.74E-07	1.53E-08	8	8	686	6476	0.00%	0	YGL103W, YDR418W, YLR061W, YER102W, YOL127W, YLR344W, YGL031C, YCR031C
GO:0009059	macromolecule biosynthetic process	3.67E-06	1.18E-07	8	8	885	6476	0.00%	0	YGL103W, YDR418W, YLR061W, YER102W, YOL127W, YLR344W, YGL031C, YCR031C
GO:0044249	cellular biosynthetic process	9.94E-06	3.21E-07	8	8	1002	6476	0.00%	0	YGL103W, YDR418W, YLR061W, YER102W, YOL127W, YLR344W, YGL031C, YCR031C
GO:0009058	biosynthetic process	5.72E-05	1.84E-06	8	8	1246	6476	0.00%	0	YGL103W, YDR418W, YLR061W, YER102W, YOL127W, YLR344W, YGL031C, YCR031C
GO:0044267	cellular protein metabolic process	0.00025316	8.17E-06	8	8	1500	6476	0.00%	0	YGL103W, YDR418W, YLR061W, YER102W, YOL127W, YLR344W, YGL031C, YCR031C
GO:0019538	protein metabolic process	0.000327592	1.06E-05	8	8	1549	6476	0.00%	0	YGL103W, YDR418W, YLR061W, YER102W, YOL127W, YLR344W, YGL031C, YCR031C
GO:0044260	cellular macromolecule metabolic process	0.000336168	1.08E-05	8	8	1554	6476	0.00%	0	YGL103W, YDR418W, YLR061W, YER102W, YOL127W, YLR344W, YGL031C, YCR031C
GO:0010467	gene expression	0.000628074	2.03E-05	8	8	1680	6476	0.00%	0	YGL103W, YDR418W, YLR061W, YER102W, YOL127W, YLR344W, YGL031C, YCR031C
GO:0042257	ribosomal subunit assembly	0.000976669	3.15E-05	3	8	55	6476	0.00%	0	YDR418W, YOL127W, YCR031C
GO:0042255	ribosome assembly	0.001692663	5.46E-05	3	8	66	6476	0.00%	0	YDR418W, YOL127W, YCR031C
GO:0022618	protein-RNA complex assembly	0.017223448	0.000555595	3	8	144	6476	0.73%	0.08	YDR418W, YOL127W, YCR031C
GO:0000027	ribosomal large subunit assembly and maintenance	0.033139137	0.001069004	2	8	41	6476	0.83%	0.1	YDR418W, YOL127W
Cluster 102
GOID	TERM	CORRECTED_PVALUE	UNCORRECTED_PVALUE	NUM_LIST_ANNOTATIONS	LIST_SIZE	TOTAL_NUM_ANNOTATIONS	POPULATION_SIZE	FDR_RATE	EXPECTED_FALSE_POSITIVES	ANNOTATED_GENES
GO:0006508	proteolysis	0.000885995	3.54E-05	4	8	178	6476	2.00%	0.02	YGR253C, YFL016C, YGR135W, YOL038W
GO:0006979	response to oxidative stress	0.001700011	6.80E-05	3	8	71	6476	1.00%	0.02	YCL035C, YCL033C, YFL014W
GO:0006511	ubiquitin-dependent protein catabolic process	0.015053051	0.000602122	3	8	148	6476	5.33%	0.16	YGR253C, YGR135W, YOL038W
GO:0019941	modification-dependent protein catabolic process	0.015053051	0.000602122	3	8	148	6476	4.00%	0.16	YGR253C, YGR135W, YOL038W
GO:0051603	proteolysis involved in cellular protein catabolic process	0.015965507	0.00063862	3	8	151	6476	3.20%	0.16	YGR253C, YGR135W, YOL038W
GO:0043632	modification-dependent macromolecule catabolic process	0.017236638	0.000689466	3	8	155	6476	3.33%	0.2	YGR253C, YGR135W, YOL038W
GO:0044257	cellular protein catabolic process	0.018915074	0.000756603	3	8	160	6476	3.14%	0.22	YGR253C, YGR135W, YOL038W
GO:0030163	protein catabolic process	0.023762239	0.00095049	3	8	173	6476	3.00%	0.24	YGR253C, YGR135W, YOL038W
GO:0006950	response to stress	0.043967766	0.001758711	4	8	489	6476	4.67%	0.42	YGR253C, YCL035C, YCL033C, YFL014W
Cluster 103
GOID	TERM	CORRECTED_PVALUE	UNCORRECTED_PVALUE	NUM_LIST_ANNOTATIONS	LIST_SIZE	TOTAL_NUM_ANNOTATIONS	POPULATION_SIZE	FDR_RATE	EXPECTED_FALSE_POSITIVES	ANNOTATED_GENES
GO:0019236	response to pheromone	0.006923571	0.000157354	3	8	94	6476	4.00%	0.04	YLR452C, YCL055W, YNR044W
GO:0000746	conjugation	0.013594542	0.000308967	3	8	118	6476	2.00%	0.04	YLR452C, YCL055W, YNR044W
GO:0000747	conjugation with cellular fusion	0.013594542	0.000308967	3	8	118	6476	1.33%	0.04	YLR452C, YCL055W, YNR044W
GO:0019953	sexual reproduction	0.013594542	0.000308967	3	8	118	6476	1.00%	0.04	YLR452C, YCL055W, YNR044W
GO:0051704	multi-organism process	0.019351797	0.000439814	3	8	133	6476	0.80%	0.04	YLR452C, YCL055W, YNR044W
Cluster 104
GOID	TERM	CORRECTED_PVALUE	UNCORRECTED_PVALUE	NUM_LIST_ANNOTATIONS	LIST_SIZE	TOTAL_NUM_ANNOTATIONS	POPULATION_SIZE	FDR_RATE	EXPECTED_FALSE_POSITIVES	ANNOTATED_GENES
GO:0009112	nucleobase metabolic process	0.021021274	0.000778566	2	8	35	6476	38.00%	0.38	YNR012W, YGR204W
Cluster 105
GOID	TERM	CORRECTED_PVALUE	UNCORRECTED_PVALUE	NUM_LIST_ANNOTATIONS	LIST_SIZE	TOTAL_NUM_ANNOTATIONS	POPULATION_SIZE	FDR_RATE	EXPECTED_FALSE_POSITIVES	ANNOTATED_GENES
GO:0006511	ubiquitin-dependent protein catabolic process	0.014450929	0.000602122	3	8	148	6476	22.00%	0.22	YDR394W, YDL097C, YOR157C
GO:0019941	modification-dependent protein catabolic process	0.014450929	0.000602122	3	8	148	6476	11.00%	0.22	YDR394W, YDL097C, YOR157C
GO:0051603	proteolysis involved in cellular protein catabolic process	0.015326886	0.00063862	3	8	151	6476	7.33%	0.22	YDR394W, YDL097C, YOR157C
GO:0043632	modification-dependent macromolecule catabolic process	0.016547173	0.000689466	3	8	155	6476	5.50%	0.22	YDR394W, YDL097C, YOR157C
GO:0044257	cellular protein catabolic process	0.018158471	0.000756603	3	8	160	6476	5.20%	0.26	YDR394W, YDL097C, YOR157C
GO:0030163	protein catabolic process	0.022811749	0.00095049	3	8	173	6476	4.67%	0.28	YDR394W, YDL097C, YOR157C
GO:0006508	proteolysis	0.024786606	0.001032775	3	8	178	6476	4.00%	0.28	YDR394W, YDL097C, YOR157C
Cluster 106
GOID	TERM	CORRECTED_PVALUE	UNCORRECTED_PVALUE	NUM_LIST_ANNOTATIONS	LIST_SIZE	TOTAL_NUM_ANNOTATIONS	POPULATION_SIZE	FDR_RATE	EXPECTED_FALSE_POSITIVES	ANNOTATED_GENES
GO:0006412	translation	3.67E-07	1.53E-08	8	8	686	6476	0.00%	0	YNL067W, YHL015W, YPR043W, YGR214W, YHR203C, YPL079W, YPL131W, YOL139C
GO:0009059	macromolecule biosynthetic process	2.84E-06	1.18E-07	8	8	885	6476	0.00%	0	YNL067W, YHL015W, YPR043W, YGR214W, YHR203C, YPL079W, YPL131W, YOL139C
GO:0044249	cellular biosynthetic process	7.70E-06	3.21E-07	8	8	1002	6476	0.00%	0	YNL067W, YHL015W, YPR043W, YGR214W, YHR203C, YPL079W, YPL131W, YOL139C
GO:0009058	biosynthetic process	4.43E-05	1.84E-06	8	8	1246	6476	0.00%	0	YNL067W, YHL015W, YPR043W, YGR214W, YHR203C, YPL079W, YPL131W, YOL139C
GO:0044267	cellular protein metabolic process	0.000195995	8.17E-06	8	8	1500	6476	0.00%	0	YNL067W, YHL015W, YPR043W, YGR214W, YHR203C, YPL079W, YPL131W, YOL139C
GO:0019538	protein metabolic process	0.00025362	1.06E-05	8	8	1549	6476	0.00%	0	YNL067W, YHL015W, YPR043W, YGR214W, YHR203C, YPL079W, YPL131W, YOL139C
GO:0044260	cellular macromolecule metabolic process	0.000260259	1.08E-05	8	8	1554	6476	0.00%	0	YNL067W, YHL015W, YPR043W, YGR214W, YHR203C, YPL079W, YPL131W, YOL139C
GO:0010467	gene expression	0.000486251	2.03E-05	8	8	1680	6476	0.00%	0	YNL067W, YHL015W, YPR043W, YGR214W, YHR203C, YPL079W, YPL131W, YOL139C
GO:0022618	protein-RNA complex assembly	0.013334282	0.000555595	3	8	144	6476	1.56%	0.14	YGR214W, YPL131W, YOL139C
GO:0043170	macromolecule metabolic process	0.040564525	0.001690189	8	8	2918	6476	3.80%	0.38	YNL067W, YHL015W, YPR043W, YGR214W, YHR203C, YPL079W, YPL131W, YOL139C
GO:0042257	ribosomal subunit assembly	0.046061602	0.001919233	2	8	55	6476	4.00%	0.44	YGR214W, YPL131W
Cluster 107
GOID	TERM	CORRECTED_PVALUE	UNCORRECTED_PVALUE	NUM_LIST_ANNOTATIONS	LIST_SIZE	TOTAL_NUM_ANNOTATIONS	POPULATION_SIZE	FDR_RATE	EXPECTED_FALSE_POSITIVES	ANNOTATED_GENES
GO:0009109	coenzyme catabolic process	0.007026192	0.000250935	2	8	20	6476	6.00%	0.06	YNL037C, YLR299W
GO:0051187	cofactor catabolic process	0.00776099	0.000277178	2	8	21	6476	3.00%	0.06	YNL037C, YLR299W
GO:0006732	coenzyme metabolic process	0.013437085	0.000479896	3	8	137	6476	2.00%	0.06	YNL037C, YMR020W, YLR299W
GO:0051186	cofactor metabolic process	0.025726282	0.000918796	3	8	171	6476	2.00%	0.08	YNL037C, YMR020W, YLR299W
GO:0044248	cellular catabolic process	0.029778239	0.001063509	4	8	428	6476	2.40%	0.12	YNL037C, YEL060C, YMR020W, YLR299W
GO:0009056	catabolic process	0.033352768	0.00119117	4	8	441	6476	2.33%	0.14	YNL037C, YEL060C, YMR020W, YLR299W
Cluster 113
GOID	TERM	CORRECTED_PVALUE	UNCORRECTED_PVALUE	NUM_LIST_ANNOTATIONS	LIST_SIZE	TOTAL_NUM_ANNOTATIONS	POPULATION_SIZE	FDR_RATE	EXPECTED_FALSE_POSITIVES	ANNOTATED_GENES
GO:0006281	DNA repair	0.042444436	0.001326389	3	8	194	6476	14.00%	0.14	YDL105W, YOR144C, YML102W
Cluster 119
GOID	TERM	CORRECTED_PVALUE	UNCORRECTED_PVALUE	NUM_LIST_ANNOTATIONS	LIST_SIZE	TOTAL_NUM_ANNOTATIONS	POPULATION_SIZE	FDR_RATE	EXPECTED_FALSE_POSITIVES	ANNOTATED_GENES
GO:0000096	sulfur amino acid metabolic process	4.99E-09	1.39E-10	5	8	33	6476	0.00%	0	YKR069W, YKL001C, YGL184C, YLR303W, YLL062C
GO:0006790	sulfur metabolic process	2.01E-07	5.57E-09	5	8	67	6476	0.00%	0	YKR069W, YKL001C, YGL184C, YLR303W, YLL062C
GO:0006555	methionine metabolic process	3.62E-07	1.01E-08	4	8	24	6476	0.00%	0	YKR069W, YKL001C, YGL184C, YLR303W
GO:0009066	aspartate family amino acid metabolic process	5.50E-06	1.53E-07	4	8	46	6476	0.00%	0	YKR069W, YKL001C, YGL184C, YLR303W
GO:0000097	sulfur amino acid biosynthetic process	1.27E-05	3.52E-07	3	8	13	6476	0.00%	0	YKR069W, YGL184C, YLR303W
GO:0006520	amino acid metabolic process	3.58E-05	9.94E-07	5	8	187	6476	0.00%	0	YKR069W, YKL001C, YGL184C, YLR303W, YLL062C
GO:0006519	amino acid and derivative metabolic process	5.51E-05	1.53E-06	5	8	204	6476	0.00%	0	YKR069W, YKL001C, YGL184C, YLR303W, YLL062C
GO:0044272	sulfur compound biosynthetic process	6.79E-05	1.89E-06	3	8	22	6476	0.00%	0	YKR069W, YGL184C, YLR303W
GO:0009308	amine metabolic process	1.00E-04	2.78E-06	5	8	230	6476	0.00%	0	YKR069W, YKL001C, YGL184C, YLR303W, YLL062C
GO:0006807	nitrogen compound metabolic process	0.000154057	4.28E-06	5	8	251	6476	0.00%	0	YKR069W, YKL001C, YGL184C, YLR303W, YLL062C
GO:0006082	organic acid metabolic process	0.000478692	1.33E-05	5	8	316	6476	0.00%	0	YKR069W, YKL001C, YGL184C, YLR303W, YLL062C
GO:0019752	carboxylic acid metabolic process	0.000478692	1.33E-05	5	8	316	6476	0.00%	0	YKR069W, YKL001C, YGL184C, YLR303W, YLL062C
GO:0000101	sulfur amino acid transport	0.000479887	1.33E-05	2	8	5	6476	0.00%	0	YLL061W, YPL274W
GO:0009086	methionine biosynthetic process	0.001006517	2.80E-05	2	8	7	6476	0.00%	0	YKR069W, YGL184C
GO:0000103	sulfate assimilation	0.002152825	5.98E-05	2	8	10	6476	0.00%	0	YKR069W, YKL001C
GO:0006791	sulfur utilization	0.002152825	5.98E-05	2	8	10	6476	0.00%	0	YKR069W, YKL001C
GO:0008652	amino acid biosynthetic process	0.008095898	0.000224886	3	8	106	6476	0.00%	0	YKR069W, YGL184C, YLR303W
GO:0009067	aspartate family amino acid biosynthetic process	0.009033675	0.000250935	2	8	20	6476	0.00%	0	YKR069W, YGL184C
GO:0009309	amine biosynthetic process	0.010043988	0.000279	3	8	114	6476	0.00%	0	YKR069W, YGL184C, YLR303W
GO:0044271	nitrogen compound biosynthetic process	0.010306992	0.000286305	3	8	115	6476	0.00%	0	YKR069W, YGL184C, YLR303W
GO:0006865	amino acid transport	0.036629547	0.001017487	2	8	40	6476	0.38%	0.08	YLL061W, YPL274W
Cluster 120
GOID	TERM	CORRECTED_PVALUE	UNCORRECTED_PVALUE	NUM_LIST_ANNOTATIONS	LIST_SIZE	TOTAL_NUM_ANNOTATIONS	POPULATION_SIZE	FDR_RATE	EXPECTED_FALSE_POSITIVES	ANNOTATED_GENES
GO:0007031	peroxisome organization and biogenesis	0.019332261	0.001017487	2	8	40	6476	16.00%	0.16	YKR001C, YOL147C
GO:0007010	cytoskeleton organization and biogenesis	0.039685262	0.002088698	3	8	227	6476	16.00%	0.32	YGR113W, YKR001C, YLR254C
Cluster 125
GOID	TERM	CORRECTED_PVALUE	UNCORRECTED_PVALUE	NUM_LIST_ANNOTATIONS	LIST_SIZE	TOTAL_NUM_ANNOTATIONS	POPULATION_SIZE	FDR_RATE	EXPECTED_FALSE_POSITIVES	ANNOTATED_GENES
GO:0006066	alcohol metabolic process	0.014638364	0.000813242	3	8	164	6476	38.00%	0.38	YDR050C, YLR056W, YLR044C
Cluster 127
GOID	TERM	CORRECTED_PVALUE	UNCORRECTED_PVALUE	NUM_LIST_ANNOTATIONS	LIST_SIZE	TOTAL_NUM_ANNOTATIONS	POPULATION_SIZE	FDR_RATE	EXPECTED_FALSE_POSITIVES	ANNOTATED_GENES
GO:0006508	proteolysis	0.028917707	0.001032775	3	8	178	6476	12.00%	0.12	YOR261C, YJL172W, YER143W
Cluster 128
GOID	TERM	CORRECTED_PVALUE	UNCORRECTED_PVALUE	NUM_LIST_ANNOTATIONS	LIST_SIZE	TOTAL_NUM_ANNOTATIONS	POPULATION_SIZE	FDR_RATE	EXPECTED_FALSE_POSITIVES	ANNOTATED_GENES
GO:XXXXXXX	unannotated	0	0	2	8		6476	0.00%	0	YGR137W, YKR035C
GO:0006511	ubiquitin-dependent protein catabolic process	0.000392763	1.71E-05	4	8	148	6476	0.00%	0	YPR108W, YGR135W, YFR050C, YDL126C
GO:0019941	modification-dependent protein catabolic process	0.000392763	1.71E-05	4	8	148	6476	0.00%	0	YPR108W, YGR135W, YFR050C, YDL126C
GO:0051603	proteolysis involved in cellular protein catabolic process	0.000425297	1.85E-05	4	8	151	6476	0.50%	0.02	YPR108W, YGR135W, YFR050C, YDL126C
GO:0043632	modification-dependent macromolecule catabolic process	0.000471727	2.05E-05	4	8	155	6476	0.40%	0.02	YPR108W, YGR135W, YFR050C, YDL126C
GO:0044257	cellular protein catabolic process	0.000534915	2.33E-05	4	8	160	6476	0.67%	0.04	YPR108W, YGR135W, YFR050C, YDL126C
GO:0030163	protein catabolic process	0.000728432	3.17E-05	4	8	173	6476	0.86%	0.06	YPR108W, YGR135W, YFR050C, YDL126C
GO:0006508	proteolysis	0.000815116	3.54E-05	4	8	178	6476	0.75%	0.06	YPR108W, YGR135W, YFR050C, YDL126C
GO:0043285	biopolymer catabolic process	0.004666958	0.000202911	4	8	278	6476	0.89%	0.08	YPR108W, YGR135W, YFR050C, YDL126C
GO:0044265	cellular macromolecule catabolic process	0.007384628	0.000321071	4	8	313	6476	1.00%	0.1	YPR108W, YGR135W, YFR050C, YDL126C
GO:0009057	macromolecule catabolic process	0.010862039	0.000472263	4	8	346	6476	1.27%	0.14	YPR108W, YGR135W, YFR050C, YDL126C
GO:0044248	cellular catabolic process	0.024460696	0.001063509	4	8	428	6476	2.67%	0.32	YPR108W, YGR135W, YFR050C, YDL126C
GO:0009056	catabolic process	0.027396917	0.00119117	4	8	441	6476	2.46%	0.32	YPR108W, YGR135W, YFR050C, YDL126C
Cluster 130
GOID	TERM	CORRECTED_PVALUE	UNCORRECTED_PVALUE	NUM_LIST_ANNOTATIONS	LIST_SIZE	TOTAL_NUM_ANNOTATIONS	POPULATION_SIZE	FDR_RATE	EXPECTED_FALSE_POSITIVES	ANNOTATED_GENES
GO:0042254	ribosome biogenesis and assembly	3.75E-05	1.56E-06	6	8	410	6476	0.00%	0	YDR083W, YGR280C, YAL025C, YHR196W, YNR038W, YNL110C
GO:0022613	ribonucleoprotein complex biogenesis and assembly	9.86E-05	4.11E-06	6	8	483	6476	0.00%	0	YDR083W, YGR280C, YAL025C, YHR196W, YNR038W, YNL110C
GO:0006364	rRNA processing	0.000100699	4.20E-06	5	8	250	6476	0.00%	0	YDR083W, YGR280C, YAL025C, YHR196W, YNR038W
GO:0016072	rRNA metabolic process	0.000115413	4.81E-06	5	8	257	6476	0.00%	0	YDR083W, YGR280C, YAL025C, YHR196W, YNR038W
GO:0016070	RNA metabolic process	0.000499938	2.08E-05	7	8	1057	6476	0.40%	0.02	YJL011C, YDR083W, YGR280C, YAL025C, YHR196W, YNR038W, YEL055C
GO:0042273	ribosomal large subunit biogenesis and assembly	0.001194541	4.98E-05	3	8	64	6476	0.33%	0.02	YAL025C, YNR038W, YNL110C
GO:0006396	RNA processing	0.002749649	0.000114569	5	8	492	6476	0.29%	0.02	YDR083W, YGR280C, YAL025C, YHR196W, YNR038W
GO:0006139	nucleobase, nucleoside, nucleotide and nucleic acid metabolic process	0.011135175	0.000463966	7	8	1669	6476	1.00%	0.08	YJL011C, YDR083W, YGR280C, YAL025C, YHR196W, YNR038W, YEL055C
GO:0010467	gene expression	0.011637754	0.000484906	7	8	1680	6476	0.89%	0.08	YJL011C, YDR083W, YGR280C, YAL025C, YHR196W, YNR038W, YEL055C
GO:0043170	macromolecule metabolic process	0.040564525	0.001690189	8	8	2918	6476	3.40%	0.34	YJL011C, YDR083W, YGR280C, YAL025C, YHR196W, YNR038W, YNL110C, YEL055C
Cluster 138
GOID	TERM	CORRECTED_PVALUE	UNCORRECTED_PVALUE	NUM_LIST_ANNOTATIONS	LIST_SIZE	TOTAL_NUM_ANNOTATIONS	POPULATION_SIZE	FDR_RATE	EXPECTED_FALSE_POSITIVES	ANNOTATED_GENES
GO:0006412	translation	0.00621414	0.000230153	5	7	686	6476	8.00%	0.08	YPL198W, YKR094C, YOL121C, YDR447C, YOR234C
GO:0042274	ribosomal small subunit biogenesis and assembly	0.008681177	0.000321525	2	7	26	6476	6.00%	0.12	YOL121C, YDR447C
GO:0009059	macromolecule biosynthetic process	0.021049592	0.000779615	5	7	885	6476	8.00%	0.24	YPL198W, YKR094C, YOL121C, YDR447C, YOR234C
GO:0044249	cellular biosynthetic process	0.037898279	0.00140364	5	7	1002	6476	10.00%	0.4	YPL198W, YKR094C, YOL121C, YDR447C, YOR234C
Cluster 140
GOID	TERM	CORRECTED_PVALUE	UNCORRECTED_PVALUE	NUM_LIST_ANNOTATIONS	LIST_SIZE	TOTAL_NUM_ANNOTATIONS	POPULATION_SIZE	FDR_RATE	EXPECTED_FALSE_POSITIVES	ANNOTATED_GENES
GO:0051186	cofactor metabolic process	0.011126228	0.000585591	3	7	171	6476	36.00%	0.36	YPL135W, YGR008C, YJR025C
GO:0009165	nucleotide biosynthetic process	0.031618334	0.001664123	2	7	59	6476	31.00%	0.62	YGR008C, YJR025C
GO:0009108	coenzyme biosynthetic process	0.040689547	0.002141555	2	7	67	6476	24.67%	0.74	YGR008C, YJR025C
Cluster 149
GOID	TERM	CORRECTED_PVALUE	UNCORRECTED_PVALUE	NUM_LIST_ANNOTATIONS	LIST_SIZE	TOTAL_NUM_ANNOTATIONS	POPULATION_SIZE	FDR_RATE	EXPECTED_FALSE_POSITIVES	ANNOTATED_GENES
GO:XXXXXXX	unannotated	0	0	2	7		6476	0.00%	0	YDR433W, YGR073C
GO:0006944	membrane fusion	0.029954211	0.001664123	2	7	59	6476	13.00%	0.26	YFL005W, YFL004W
Cluster 150
GOID	TERM	CORRECTED_PVALUE	UNCORRECTED_PVALUE	NUM_LIST_ANNOTATIONS	LIST_SIZE	TOTAL_NUM_ANNOTATIONS	POPULATION_SIZE	FDR_RATE	EXPECTED_FALSE_POSITIVES	ANNOTATED_GENES
GO:0007051	spindle organization and biogenesis	0.023274196	0.001057918	2	7	47	6476	64.00%	0.64	YGR140W, YDL028C
Cluster 151
GOID	TERM	CORRECTED_PVALUE	UNCORRECTED_PVALUE	NUM_LIST_ANNOTATIONS	LIST_SIZE	TOTAL_NUM_ANNOTATIONS	POPULATION_SIZE	FDR_RATE	EXPECTED_FALSE_POSITIVES	ANNOTATED_GENES
GO:0042254	ribosome biogenesis and assembly	0.009032716	0.000475406	4	7	410	6476	20.00%	0.2	YDL063C, YOR206W, YJL125C, YNL141W
GO:0022613	ribonucleoprotein complex biogenesis and assembly	0.016945813	0.000891885	4	7	483	6476	12.00%	0.24	YDL063C, YOR206W, YJL125C, YNL141W
Cluster 154
GOID	TERM	CORRECTED_PVALUE	UNCORRECTED_PVALUE	NUM_LIST_ANNOTATIONS	LIST_SIZE	TOTAL_NUM_ANNOTATIONS	POPULATION_SIZE	FDR_RATE	EXPECTED_FALSE_POSITIVES	ANNOTATED_GENES
GO:0051204	protein insertion into mitochondrial membrane	8.11E-05	3.00E-06	2	7	3	6476	0.00%	0	YPR125W, YOL027C
GO:0051205	protein insertion into membrane	8.11E-05	3.00E-06	2	7	3	6476	0.00%	0	YPR125W, YOL027C
GO:0051668	localization within membrane	8.11E-05	3.00E-06	2	7	3	6476	0.00%	0	YPR125W, YOL027C
GO:0007006	mitochondrial membrane organization and biogenesis	0.007379929	0.000273331	2	7	24	6476	0.00%	0	YPR125W, YOL027C
Cluster 155
GOID	TERM	CORRECTED_PVALUE	UNCORRECTED_PVALUE	NUM_LIST_ANNOTATIONS	LIST_SIZE	TOTAL_NUM_ANNOTATIONS	POPULATION_SIZE	FDR_RATE	EXPECTED_FALSE_POSITIVES	ANNOTATED_GENES
GO:0051252	regulation of RNA metabolic process	0.014881385	0.000620058	2	7	36	6476	28.00%	0.28	YML112W, YGL122C
GO:0006354	RNA elongation	0.039938948	0.001664123	2	7	59	6476	31.00%	0.62	YFR037C, YML112W
Cluster 160
GOID	TERM	CORRECTED_PVALUE	UNCORRECTED_PVALUE	NUM_LIST_ANNOTATIONS	LIST_SIZE	TOTAL_NUM_ANNOTATIONS	POPULATION_SIZE	FDR_RATE	EXPECTED_FALSE_POSITIVES	ANNOTATED_GENES
GO:0009112	nucleobase metabolic process	0.005859122	0.000585912	2	7	35	6476	30.00%	0.3	YGL224C, YMR300C
GO:0006725	aromatic compound metabolic process	0.020787019	0.002078702	2	7	66	6476	32.00%	0.64	YGL224C, YMR300C
GO:0046483	heterocycle metabolic process	0.031156077	0.003115608	2	7	81	6476	25.33%	0.76	YGL224C, YMR300C
Cluster 164
GOID	TERM	CORRECTED_PVALUE	UNCORRECTED_PVALUE	NUM_LIST_ANNOTATIONS	LIST_SIZE	TOTAL_NUM_ANNOTATIONS	POPULATION_SIZE	FDR_RATE	EXPECTED_FALSE_POSITIVES	ANNOTATED_GENES
GO:0006616	SRP-dependent cotranslational protein targeting to membrane, translocation	0.00161595	4.49E-05	2	7	10	6476	0.00%	0	YAL005C, YLL024C
GO:0065002	intracellular protein transport across a membrane	0.003760849	0.000104468	2	7	15	6476	1.00%	0.02	YAL005C, YLL024C
GO:0006614	SRP-dependent cotranslational protein targeting to membrane	0.006787831	0.000188551	2	7	20	6476	0.67%	0.02	YAL005C, YLL024C
GO:0006613	cotranslational protein targeting to membrane	0.009024565	0.000250682	2	7	23	6476	0.50%	0.02	YAL005C, YLL024C
GO:0045047	protein targeting to ER	0.015460638	0.000429462	2	7	30	6476	2.40%	0.12	YAL005C, YLL024C
GO:0006612	protein targeting to membrane	0.026214408	0.000728178	2	7	39	6476	2.33%	0.14	YAL005C, YLL024C
Cluster 168
GOID	TERM	CORRECTED_PVALUE	UNCORRECTED_PVALUE	NUM_LIST_ANNOTATIONS	LIST_SIZE	TOTAL_NUM_ANNOTATIONS	POPULATION_SIZE	FDR_RATE	EXPECTED_FALSE_POSITIVES	ANNOTATED_GENES
GO:0006082	organic acid metabolic process	0.003290846	0.000173202	4	7	316	6476	0.00%	0	YNL037C, YIR033W, YCL064C, YEL071W
GO:0019752	carboxylic acid metabolic process	0.003290846	0.000173202	4	7	316	6476	0.00%	0	YNL037C, YIR033W, YCL064C, YEL071W
Cluster 173
GOID	TERM	CORRECTED_PVALUE	UNCORRECTED_PVALUE	NUM_LIST_ANNOTATIONS	LIST_SIZE	TOTAL_NUM_ANNOTATIONS	POPULATION_SIZE	FDR_RATE	EXPECTED_FALSE_POSITIVES	ANNOTATED_GENES
GO:0006261	DNA-dependent DNA replication	9.90E-05	1.74E-06	4	7	99	6476	0.00%	0	YNL273W, YBR087W, YJR043C, YDR013W
GO:0007001	chromosome organization and biogenesis (sensu Eukaryota)	0.000162394	2.85E-06	6	7	567	6476	0.00%	0	YNL273W, YMR106C, YLR032W, YBR087W, YJL074C, YJR043C
GO:0051276	chromosome organization and biogenesis	0.000171095	3.00E-06	6	7	572	6476	0.00%	0	YNL273W, YMR106C, YLR032W, YBR087W, YJL074C, YJR043C
GO:0007062	sister chromatid cohesion	0.000195641	3.43E-06	3	7	31	6476	0.00%	0	YNL273W, YBR087W, YJL074C
GO:0006260	DNA replication	0.000323465	5.67E-06	4	7	133	6476	0.00%	0	YNL273W, YBR087W, YJR043C, YDR013W
GO:0006259	DNA metabolic process	0.00061143	1.07E-05	6	7	709	6476	0.00%	0	YNL273W, YMR106C, YLR032W, YBR087W, YJR043C, YDR013W
GO:0006281	DNA repair	0.001451693	2.55E-05	4	7	194	6476	0.00%	0	YMR106C, YLR032W, YBR087W, YJR043C
GO:0006974	response to DNA damage stimulus	0.003094169	5.43E-05	4	7	235	6476	0.25%	0.02	YMR106C, YLR032W, YBR087W, YJR043C
GO:0009719	response to endogenous stimulus	0.003587201	6.29E-05	4	7	244	6476	0.22%	0.02	YMR106C, YLR032W, YBR087W, YJR043C
GO:0006272	leading strand elongation	0.005163381	9.06E-05	2	7	14	6476	0.20%	0.02	YBR087W, YJR043C
GO:0007059	chromosome segregation	0.01143825	0.000200671	3	7	119	6476	0.36%	0.04	YNL273W, YBR087W, YJL074C
GO:0007064	mitotic sister chromatid cohesion	0.01305311	0.000229002	2	7	22	6476	0.33%	0.04	YNL273W, YJL074C
GO:0006298	mismatch repair	0.016925891	0.000296945	2	7	25	6476	0.46%	0.06	YBR087W, YJR043C
GO:0045005	maintenance of fidelity during DNA-dependent DNA replication	0.016925891	0.000296945	2	7	25	6476	0.43%	0.06	YBR087W, YJR043C
GO:0006271	DNA strand elongation during DNA replication	0.029666918	0.000520472	2	7	33	6476	0.67%	0.1	YBR087W, YJR043C
GO:0022616	DNA strand elongation	0.029666918	0.000520472	2	7	33	6476	0.62%	0.1	YBR087W, YJR043C
GO:0006996	organelle organization and biogenesis	0.038595714	0.000677118	6	7	1439	6476	0.82%	0.14	YNL273W, YMR106C, YLR032W, YBR087W, YJL074C, YJR043C
Cluster 175
GOID	TERM	CORRECTED_PVALUE	UNCORRECTED_PVALUE	NUM_LIST_ANNOTATIONS	LIST_SIZE	TOTAL_NUM_ANNOTATIONS	POPULATION_SIZE	FDR_RATE	EXPECTED_FALSE_POSITIVES	ANNOTATED_GENES
GO:0006793	phosphorus metabolic process	0.024161469	0.001098249	3	7	212	6476	12.00%	0.12	YIL106W, YOR270C, YGR040W
GO:0006796	phosphate metabolic process	0.024161469	0.001098249	3	7	212	6476	6.00%	0.12	YIL106W, YOR270C, YGR040W
Cluster 177
GOID	TERM	CORRECTED_PVALUE	UNCORRECTED_PVALUE	NUM_LIST_ANNOTATIONS	LIST_SIZE	TOTAL_NUM_ANNOTATIONS	POPULATION_SIZE	FDR_RATE	EXPECTED_FALSE_POSITIVES	ANNOTATED_GENES
GO:0006412	translation	1.89E-06	1.46E-07	7	7	686	6476	0.00%	0	YLR441C, YGR148C, YGL189C, YLR333C, YLR406C, YGL031C, YLR167W
GO:0009059	macromolecule biosynthetic process	1.13E-05	8.72E-07	7	7	885	6476	0.00%	0	YLR441C, YGR148C, YGL189C, YLR333C, YLR406C, YGL031C, YLR167W
GO:0044249	cellular biosynthetic process	2.71E-05	2.09E-06	7	7	1002	6476	0.00%	0	YLR441C, YGR148C, YGL189C, YLR333C, YLR406C, YGL031C, YLR167W
GO:0009058	biosynthetic process	0.000125169	9.63E-06	7	7	1246	6476	0.00%	0	YLR441C, YGR148C, YGL189C, YLR333C, YLR406C, YGL031C, YLR167W
GO:0044267	cellular protein metabolic process	0.000459996	3.54E-05	7	7	1500	6476	0.00%	0	YLR441C, YGR148C, YGL189C, YLR333C, YLR406C, YGL031C, YLR167W
GO:0019538	protein metabolic process	0.000576326	4.43E-05	7	7	1549	6476	0.00%	0	YLR441C, YGR148C, YGL189C, YLR333C, YLR406C, YGL031C, YLR167W
GO:0044260	cellular macromolecule metabolic process	0.000589501	4.53E-05	7	7	1554	6476	0.00%	0	YLR441C, YGR148C, YGL189C, YLR333C, YLR406C, YGL031C, YLR167W
GO:0010467	gene expression	0.001018435	7.83E-05	7	7	1680	6476	0.00%	0	YLR441C, YGR148C, YGL189C, YLR333C, YLR406C, YGL031C, YLR167W
GO:0043170	macromolecule metabolic process	0.048828507	0.003756039	7	7	2918	6476	2.89%	0.26	YLR441C, YGR148C, YGL189C, YLR333C, YLR406C, YGL031C, YLR167W
Cluster 181
GOID	TERM	CORRECTED_PVALUE	UNCORRECTED_PVALUE	NUM_LIST_ANNOTATIONS	LIST_SIZE	TOTAL_NUM_ANNOTATIONS	POPULATION_SIZE	FDR_RATE	EXPECTED_FALSE_POSITIVES	ANNOTATED_GENES
GO:0018193	peptidyl-amino acid modification	0.007845032	0.000373573	2	7	28	6476	6.00%	0.06	YIL103W, YGR147C
Cluster 182
GOID	TERM	CORRECTED_PVALUE	UNCORRECTED_PVALUE	NUM_LIST_ANNOTATIONS	LIST_SIZE	TOTAL_NUM_ANNOTATIONS	POPULATION_SIZE	FDR_RATE	EXPECTED_FALSE_POSITIVES	ANNOTATED_GENES
GO:0008654	phospholipid biosynthetic process	0.043430647	0.001608542	2	7	58	6476	24.00%	0.24	YLL031C, YHR123W
Cluster 185
GOID	TERM	CORRECTED_PVALUE	UNCORRECTED_PVALUE	NUM_LIST_ANNOTATIONS	LIST_SIZE	TOTAL_NUM_ANNOTATIONS	POPULATION_SIZE	FDR_RATE	EXPECTED_FALSE_POSITIVES	ANNOTATED_GENES
GO:0006482	protein amino acid demethylation	0.000312183	6.00E-06	2	7	4	6476	0.00%	0	YER051W, YER169W
GO:0008214	protein amino acid dealkylation	0.000312183	6.00E-06	2	7	4	6476	0.00%	0	YER051W, YER169W
GO:0016577	histone demethylation	0.000312183	6.00E-06	2	7	4	6476	0.00%	0	YER051W, YER169W
Cluster 190
GOID	TERM	CORRECTED_PVALUE	UNCORRECTED_PVALUE	NUM_LIST_ANNOTATIONS	LIST_SIZE	TOTAL_NUM_ANNOTATIONS	POPULATION_SIZE	FDR_RATE	EXPECTED_FALSE_POSITIVES	ANNOTATED_GENES
GO:0000722	telomere maintenance via recombination	0.003280131	0.000121486	2	6	19	6476	2.00%	0.02	YDR545W, YNL339C
GO:0006312	mitotic recombination	0.01878752	0.000695834	2	6	45	6476	8.00%	0.16	YDR545W, YNL339C
GO:0007001	chromosome organization and biogenesis (sensu Eukaryota)	0.020408029	0.000755853	4	6	567	6476	5.33%	0.16	YKR042W, YDR545W, YNL339C, YGL003C
GO:0051276	chromosome organization and biogenesis	0.021111447	0.000781905	4	6	572	6476	4.00%	0.16	YKR042W, YDR545W, YNL339C, YGL003C
GO:0000723	telomere maintenance	0.036785508	0.001362426	3	6	274	6476	5.20%	0.26	YDR545W, YNL339C, YGL003C
GO:0032200	telomere organization and biogenesis	0.036785508	0.001362426	3	6	274	6476	4.33%	0.26	YDR545W, YNL339C, YGL003C
GO:0006259	DNA metabolic process	0.048139031	0.001782927	4	6	709	6476	3.71%	0.26	YKR042W, YDR545W, YNL339C, YGL003C
Cluster 204
GOID	TERM	CORRECTED_PVALUE	UNCORRECTED_PVALUE	NUM_LIST_ANNOTATIONS	LIST_SIZE	TOTAL_NUM_ANNOTATIONS	POPULATION_SIZE	FDR_RATE	EXPECTED_FALSE_POSITIVES	ANNOTATED_GENES
GO:0006487	protein amino acid N-linked glycosylation	0.017420635	0.000791847	2	6	48	6476	34.00%	0.34	YPL227C, YNR030W
GO:0006486	protein amino acid glycosylation	0.04016895	0.001825861	2	6	73	6476	24.00%	0.48	YPL227C, YNR030W
GO:0043413	biopolymer glycosylation	0.04016895	0.001825861	2	6	73	6476	16.00%	0.48	YPL227C, YNR030W
GO:0009101	glycoprotein biosynthetic process	0.045805923	0.002082087	2	6	78	6476	13.00%	0.52	YPL227C, YNR030W
GO:0009100	glycoprotein metabolic process	0.046976235	0.002135283	2	6	79	6476	10.40%	0.52	YPL227C, YNR030W
Cluster 205
GOID	TERM	CORRECTED_PVALUE	UNCORRECTED_PVALUE	NUM_LIST_ANNOTATIONS	LIST_SIZE	TOTAL_NUM_ANNOTATIONS	POPULATION_SIZE	FDR_RATE	EXPECTED_FALSE_POSITIVES	ANNOTATED_GENES
GO:0006090	pyruvate metabolic process	0.009920158	0.000522114	2	6	39	6476	10.00%	0.1	YLR044C, YKL060C
Cluster 206
GOID	TERM	CORRECTED_PVALUE	UNCORRECTED_PVALUE	NUM_LIST_ANNOTATIONS	LIST_SIZE	TOTAL_NUM_ANNOTATIONS	POPULATION_SIZE	FDR_RATE	EXPECTED_FALSE_POSITIVES	ANNOTATED_GENES
GO:0042254	ribosome biogenesis and assembly	0.000135682	5.65E-06	5	6	410	6476	0.00%	0	YKL082C, YDR083W, YOR119C, YLL008W, YPL217C
GO:0022613	ribonucleoprotein complex biogenesis and assembly	0.000305931	1.27E-05	5	6	483	6476	0.00%	0	YKL082C, YDR083W, YOR119C, YLL008W, YPL217C
GO:0006364	rRNA processing	0.000734446	3.06E-05	4	6	250	6476	0.00%	0	YDR083W, YOR119C, YLL008W, YPL217C
GO:0016072	rRNA metabolic process	0.000819303	3.41E-05	4	6	257	6476	0.00%	0	YDR083W, YOR119C, YLL008W, YPL217C
GO:0006396	RNA processing	0.010472704	0.000436363	4	6	492	6476	0.40%	0.02	YDR083W, YOR119C, YLL008W, YPL217C
GO:0042273	ribosomal large subunit biogenesis and assembly	0.033741264	0.001405886	2	6	64	6476	1.00%	0.06	YKL082C, YLL008W
GO:0042255	ribosome assembly	0.035870616	0.001494609	2	6	66	6476	0.86%	0.06	YLL008W, YPL217C
Cluster 209
GOID	TERM	CORRECTED_PVALUE	UNCORRECTED_PVALUE	NUM_LIST_ANNOTATIONS	LIST_SIZE	TOTAL_NUM_ANNOTATIONS	POPULATION_SIZE	FDR_RATE	EXPECTED_FALSE_POSITIVES	ANNOTATED_GENES
GO:0006412	translation	0.001585348	7.21E-05	5	6	686	6476	4.00%	0.04	YGR214W, YIL018W, YGR034W, YGL135W, YPL131W
GO:0009059	macromolecule biosynthetic process	0.005524273	0.000251103	5	6	885	6476	10.00%	0.2	YGR214W, YIL018W, YGR034W, YGL135W, YPL131W
GO:0044249	cellular biosynthetic process	0.010116467	0.000459839	5	6	1002	6476	10.67%	0.32	YGR214W, YIL018W, YGR034W, YGL135W, YPL131W
GO:0042257	ribosomal subunit assembly	0.022867829	0.001039447	2	6	55	6476	9.50%	0.38	YGR214W, YPL131W
GO:0009058	biosynthetic process	0.029052642	0.001320575	5	6	1246	6476	8.00%	0.4	YGR214W, YIL018W, YGR034W, YGL135W, YPL131W
GO:0042255	ribosome assembly	0.032881398	0.001494609	2	6	66	6476	6.67%	0.4	YGR214W, YPL131W
Cluster 210
GOID	TERM	CORRECTED_PVALUE	UNCORRECTED_PVALUE	NUM_LIST_ANNOTATIONS	LIST_SIZE	TOTAL_NUM_ANNOTATIONS	POPULATION_SIZE	FDR_RATE	EXPECTED_FALSE_POSITIVES	ANNOTATED_GENES
GO:0065007	biological regulation	0.010808431	0.000360281	5	6	953	6476	24.00%	0.24	YOL028C, YLR215C, YPL126W, YIL045W, YMR016C
Cluster 211
GOID	TERM	CORRECTED_PVALUE	UNCORRECTED_PVALUE	NUM_LIST_ANNOTATIONS	LIST_SIZE	TOTAL_NUM_ANNOTATIONS	POPULATION_SIZE	FDR_RATE	EXPECTED_FALSE_POSITIVES	ANNOTATED_GENES
GO:0006826	iron ion transport	0.002023938	0.000134929	2	6	20	6476	8.00%	0.08	YFL041W, YOL158C
GO:0015674	di-, tri-valent inorganic cation transport	0.005941519	0.000396101	2	6	34	6476	4.00%	0.08	YFL041W, YOL158C
GO:0000041	transition metal ion transport	0.010437511	0.000695834	2	6	45	6476	3.33%	0.1	YFL041W, YOL158C
GO:0030001	metal ion transport	0.019797101	0.001319807	2	6	62	6476	3.00%	0.12	YFL041W, YOL158C
GO:0006812	cation transport	0.048042959	0.003202864	2	6	97	6476	10.00%	0.5	YFL041W, YOL158C
Cluster 218
GOID	TERM	CORRECTED_PVALUE	UNCORRECTED_PVALUE	NUM_LIST_ANNOTATIONS	LIST_SIZE	TOTAL_NUM_ANNOTATIONS	POPULATION_SIZE	FDR_RATE	EXPECTED_FALSE_POSITIVES	ANNOTATED_GENES
GO:0051180	vitamin transport	0.000256817	2.57E-05	2	6	9	6476	4.00%	0.04	YOR306C, YGL186C
Cluster 228
GOID	TERM	CORRECTED_PVALUE	UNCORRECTED_PVALUE	NUM_LIST_ANNOTATIONS	LIST_SIZE	TOTAL_NUM_ANNOTATIONS	POPULATION_SIZE	FDR_RATE	EXPECTED_FALSE_POSITIVES	ANNOTATED_GENES
GO:0000075	cell cycle checkpoint	0.029925798	0.000965348	2	6	53	6476	10.00%	0.1	YER016W, YKL048C
GO:0000070	mitotic sister chromatid segregation	0.037065452	0.00119566	2	6	59	6476	7.00%	0.14	YER016W, YKL049C
GO:0000819	sister chromatid segregation	0.04091401	0.001319807	2	6	62	6476	5.33%	0.16	YER016W, YKL049C
Cluster 229
GOID	TERM	CORRECTED_PVALUE	UNCORRECTED_PVALUE	NUM_LIST_ANNOTATIONS	LIST_SIZE	TOTAL_NUM_ANNOTATIONS	POPULATION_SIZE	FDR_RATE	EXPECTED_FALSE_POSITIVES	ANNOTATED_GENES
GO:0046474	glycerophospholipid biosynthetic process	0.019318202	0.000522114	2	6	39	6476	0.00%	0	YOR175C, YKL165C
GO:0008654	phospholipid biosynthetic process	0.042757444	0.001155607	2	6	58	6476	0.00%	0	YOR175C, YKL165C
GO:0006650	glycerophospholipid metabolic process	0.045745987	0.001236378	2	6	60	6476	0.00%	0	YOR175C, YKL165C
Cluster 230
GOID	TERM	CORRECTED_PVALUE	UNCORRECTED_PVALUE	NUM_LIST_ANNOTATIONS	LIST_SIZE	TOTAL_NUM_ANNOTATIONS	POPULATION_SIZE	FDR_RATE	EXPECTED_FALSE_POSITIVES	ANNOTATED_GENES
GO:0006412	translation	0.047155495	0.00157185	4	6	686	6476	22.00%	0.22	YOR167C, YPR080W, YOL040C, YKL006W
Cluster 233
GOID	TERM	CORRECTED_PVALUE	UNCORRECTED_PVALUE	NUM_LIST_ANNOTATIONS	LIST_SIZE	TOTAL_NUM_ANNOTATIONS	POPULATION_SIZE	FDR_RATE	EXPECTED_FALSE_POSITIVES	ANNOTATED_GENES
GO:0006725	aromatic compound metabolic process	0.02989218	0.001494609	2	6	66	6476	26.00%	0.26	YDR408C, YDR035W
Cluster 235
GOID	TERM	CORRECTED_PVALUE	UNCORRECTED_PVALUE	NUM_LIST_ANNOTATIONS	LIST_SIZE	TOTAL_NUM_ANNOTATIONS	POPULATION_SIZE	FDR_RATE	EXPECTED_FALSE_POSITIVES	ANNOTATED_GENES
GO:0006526	arginine biosynthetic process	0.00121938	3.21E-05	2	6	10	6476	6.00%	0.06	YOR130C, YHR018C
GO:0000051	urea cycle intermediate metabolic process	0.002839361	7.47E-05	2	6	15	6476	3.00%	0.06	YOR130C, YHR018C
GO:0006525	arginine metabolic process	0.002839361	7.47E-05	2	6	15	6476	2.00%	0.06	YOR130C, YHR018C
GO:0009084	glutamine family amino acid biosynthetic process	0.009444714	0.000248545	2	6	27	6476	2.00%	0.08	YOR130C, YHR018C
GO:0009064	glutamine family amino acid metabolic process	0.024137965	0.00063521	2	6	43	6476	1.60%	0.08	YOR130C, YHR018C
Cluster 239
GOID	TERM	CORRECTED_PVALUE	UNCORRECTED_PVALUE	NUM_LIST_ANNOTATIONS	LIST_SIZE	TOTAL_NUM_ANNOTATIONS	POPULATION_SIZE	FDR_RATE	EXPECTED_FALSE_POSITIVES	ANNOTATED_GENES
GO:0006357	regulation of transcription from RNA polymerase II promoter	0.027604261	0.000746061	3	6	223	6476	48.00%	0.48	YIL046W, YHL027W, YMR021C
Cluster 243
GOID	TERM	CORRECTED_PVALUE	UNCORRECTED_PVALUE	NUM_LIST_ANNOTATIONS	LIST_SIZE	TOTAL_NUM_ANNOTATIONS	POPULATION_SIZE	FDR_RATE	EXPECTED_FALSE_POSITIVES	ANNOTATED_GENES
GO:0006530	asparagine catabolic process	0.000350134	7.15E-06	2	6	5	6476	0.00%	0	YLR155C, YLR157C
GO:0006995	cellular response to nitrogen starvation	0.000350134	7.15E-06	2	6	5	6476	0.00%	0	YLR155C, YLR157C
GO:0043562	cellular response to nitrogen levels	0.000350134	7.15E-06	2	6	5	6476	0.00%	0	YLR155C, YLR157C
GO:0006528	asparagine metabolic process	0.001258405	2.57E-05	2	6	9	6476	2.50%	0.1	YLR155C, YLR157C
GO:0009068	aspartate family amino acid catabolic process	0.001572358	3.21E-05	2	6	10	6476	2.00%	0.1	YLR155C, YLR157C
GO:0009065	glutamine family amino acid catabolic process	0.002722053	5.56E-05	2	6	13	6476	1.67%	0.1	YLR155C, YLR157C
GO:0009267	cellular response to starvation	0.005952831	0.000121486	2	6	19	6476	2.57%	0.18	YLR155C, YLR157C
GO:0031668	cellular response to extracellular stimulus	0.005952831	0.000121486	2	6	19	6476	2.25%	0.18	YLR155C, YLR157C
GO:0031669	cellular response to nutrient levels	0.005952831	0.000121486	2	6	19	6476	2.00%	0.18	YLR155C, YLR157C
GO:0042594	response to starvation	0.005952831	0.000121486	2	6	19	6476	1.80%	0.18	YLR155C, YLR157C
GO:0033554	cellular response to stress	0.008031599	0.00016391	2	6	22	6476	1.82%	0.2	YLR155C, YLR157C
GO:0051716	cellular response to stimulus	0.008031599	0.00016391	2	6	22	6476	1.67%	0.2	YLR155C, YLR157C
GO:0009063	amino acid catabolic process	0.014075433	0.000287254	2	6	29	6476	1.85%	0.24	YLR155C, YLR157C
GO:0009310	amine catabolic process	0.017174324	0.000350496	2	6	32	6476	1.71%	0.24	YLR155C, YLR157C
GO:0044270	nitrogen compound catabolic process	0.017174324	0.000350496	2	6	32	6476	1.60%	0.24	YLR155C, YLR157C
GO:0009605	response to external stimulus	0.02177817	0.000444452	2	6	36	6476	1.50%	0.24	YLR155C, YLR157C
GO:0009991	response to extracellular stimulus	0.02177817	0.000444452	2	6	36	6476	1.41%	0.24	YLR155C, YLR157C
GO:0031667	response to nutrient levels	0.02177817	0.000444452	2	6	36	6476	1.33%	0.24	YLR155C, YLR157C
GO:0009064	glutamine family amino acid metabolic process	0.031125271	0.00063521	2	6	43	6476	1.47%	0.28	YLR155C, YLR157C
GO:0000462	maturation of SSU-rRNA from tricistronic rRNA transcript (SSU-rRNA, 5.8S rRNA, LSU-rRNA)	0.03409587	0.000695834	2	6	45	6476	1.40%	0.28	YLR068W, YLR051C
GO:0009066	aspartate family amino acid metabolic process	0.035630959	0.000727162	2	6	46	6476	1.33%	0.28	YLR155C, YLR157C
GO:0030490	maturation of SSU-rRNA	0.037199185	0.000759167	2	6	47	6476	1.36%	0.3	YLR068W, YLR051C
Cluster 244
GOID	TERM	CORRECTED_PVALUE	UNCORRECTED_PVALUE	NUM_LIST_ANNOTATIONS	LIST_SIZE	TOTAL_NUM_ANNOTATIONS	POPULATION_SIZE	FDR_RATE	EXPECTED_FALSE_POSITIVES	ANNOTATED_GENES
GO:0006412	translation	0.001225041	7.21E-05	5	6	686	6476	0.00%	0	YER074W, YPR163C, YGL123W, YLR249W, YGL147C
GO:0009059	macromolecule biosynthetic process	0.004268757	0.000251103	5	6	885	6476	1.00%	0.02	YER074W, YPR163C, YGL123W, YLR249W, YGL147C
GO:0044249	cellular biosynthetic process	0.00781727	0.000459839	5	6	1002	6476	0.67%	0.02	YER074W, YPR163C, YGL123W, YLR249W, YGL147C
GO:0009058	biosynthetic process	0.022449768	0.001320575	5	6	1246	6476	4.00%	0.16	YER074W, YPR163C, YGL123W, YLR249W, YGL147C
Cluster 246
GOID	TERM	CORRECTED_PVALUE	UNCORRECTED_PVALUE	NUM_LIST_ANNOTATIONS	LIST_SIZE	TOTAL_NUM_ANNOTATIONS	POPULATION_SIZE	FDR_RATE	EXPECTED_FALSE_POSITIVES	ANNOTATED_GENES
GO:0051052	regulation of DNA metabolic process	0.019050916	0.0005773	2	6	41	6476	0.00%	0	YER171W, YDR110W
Cluster 263
GOID	TERM	CORRECTED_PVALUE	UNCORRECTED_PVALUE	NUM_LIST_ANNOTATIONS	LIST_SIZE	TOTAL_NUM_ANNOTATIONS	POPULATION_SIZE	FDR_RATE	EXPECTED_FALSE_POSITIVES	ANNOTATED_GENES
GO:0006397	mRNA processing	0.005299864	0.000264993	3	6	157	6476	10.00%	0.1	YMR213W, YDL044C, YLR298C
GO:0016071	mRNA metabolic process	0.012333716	0.000616686	3	6	209	6476	12.00%	0.24	YMR213W, YDL044C, YLR298C
Cluster 274
GOID	TERM	CORRECTED_PVALUE	UNCORRECTED_PVALUE	NUM_LIST_ANNOTATIONS	LIST_SIZE	TOTAL_NUM_ANNOTATIONS	POPULATION_SIZE	FDR_RATE	EXPECTED_FALSE_POSITIVES	ANNOTATED_GENES
GO:0000749	response to pheromone during conjugation with cellular fusion	0.014510853	0.001116219	2	6	57	6476	30.00%	0.3	YLR110C, YCR002C
GO:0019236	response to pheromone	0.039137191	0.003010553	2	6	94	6476	29.00%	0.58	YLR110C, YCR002C
GO:0042221	response to chemical stimulus	0.046312108	0.00356247	3	6	382	6476	22.00%	0.66	YLR110C, YCR002C, YML028W
Cluster 275
GOID	TERM	CORRECTED_PVALUE	UNCORRECTED_PVALUE	NUM_LIST_ANNOTATIONS	LIST_SIZE	TOTAL_NUM_ANNOTATIONS	POPULATION_SIZE	FDR_RATE	EXPECTED_FALSE_POSITIVES	ANNOTATED_GENES
GO:0043101	purine salvage	0.001412496	2.57E-05	2	6	9	6476	0.00%	0	YOL061W, YML022W
GO:0009156	ribonucleoside monophosphate biosynthetic process	0.004109602	7.47E-05	2	6	15	6476	1.00%	0.02	YOL061W, YML022W
GO:0009168	purine ribonucleoside monophosphate biosynthetic process	0.004109602	7.47E-05	2	6	15	6476	0.67%	0.02	YOL061W, YML022W
GO:0008652	amino acid biosynthetic process	0.004524496	8.23E-05	3	6	106	6476	0.50%	0.02	YOL061W, YLR304C, YLR027C
GO:0006536	glutamate metabolic process	0.004694751	8.54E-05	2	6	16	6476	0.40%	0.02	YLR304C, YLR027C
GO:0009127	purine nucleoside monophosphate biosynthetic process	0.004694751	8.54E-05	2	6	16	6476	0.33%	0.02	YOL061W, YML022W
GO:0009124	nucleoside monophosphate biosynthetic process	0.005318524	9.67E-05	2	6	17	6476	0.29%	0.02	YOL061W, YML022W
GO:0009161	ribonucleoside monophosphate metabolic process	0.005318524	9.67E-05	2	6	17	6476	0.25%	0.02	YOL061W, YML022W
GO:0009167	purine ribonucleoside monophosphate metabolic process	0.005318524	9.67E-05	2	6	17	6476	0.22%	0.02	YOL061W, YML022W
GO:0009309	amine biosynthetic process	0.0056237	0.000102249	3	6	114	6476	0.20%	0.02	YOL061W, YLR304C, YLR027C
GO:0044271	nitrogen compound biosynthetic process	0.005772305	0.000104951	3	6	115	6476	0.18%	0.02	YOL061W, YLR304C, YLR027C
GO:0009126	purine nucleoside monophosphate metabolic process	0.005980873	0.000108743	2	6	18	6476	0.17%	0.02	YOL061W, YML022W
GO:0009123	nucleoside monophosphate metabolic process	0.006681749	0.000121486	2	6	19	6476	0.15%	0.02	YOL061W, YML022W
GO:0043094	metabolic compound salvage	0.006681749	0.000121486	2	6	19	6476	0.14%	0.02	YOL061W, YML022W
GO:0006100	tricarboxylic acid cycle intermediate metabolic process	0.007421104	0.000134929	2	6	20	6476	0.13%	0.02	YLR304C, YLR027C
GO:0043648	dicarboxylic acid metabolic process	0.011693389	0.000212607	2	6	25	6476	0.12%	0.02	YOL061W, YLR027C
GO:0009112	nucleobase metabolic process	0.023096369	0.000419934	2	6	35	6476	0.35%	0.06	YOL061W, YML022W
GO:0006520	amino acid metabolic process	0.024443337	0.000444424	3	6	187	6476	0.33%	0.06	YOL061W, YLR304C, YLR027C
GO:0009152	purine ribonucleotide biosynthetic process	0.027254871	0.000495543	2	6	38	6476	0.32%	0.06	YOL061W, YML022W
GO:0009260	ribonucleotide biosynthetic process	0.030215147	0.000549366	2	6	40	6476	0.30%	0.06	YOL061W, YML022W
GO:0006519	amino acid and derivative metabolic process	0.031586012	0.000574291	3	6	204	6476	0.29%	0.06	YOL061W, YLR304C, YLR027C
GO:0006164	purine nucleotide biosynthetic process	0.031751526	0.0005773	2	6	41	6476	0.36%	0.08	YOL061W, YML022W
GO:0009150	purine ribonucleotide metabolic process	0.031751526	0.0005773	2	6	41	6476	0.35%	0.08	YOL061W, YML022W
GO:0009064	glutamine family amino acid metabolic process	0.034936528	0.00063521	2	6	43	6476	0.42%	0.1	YLR304C, YLR027C
GO:0009259	ribonucleotide metabolic process	0.034936528	0.00063521	2	6	43	6476	0.40%	0.1	YOL061W, YML022W
GO:0006163	purine nucleotide metabolic process	0.041754187	0.000759167	2	6	47	6476	0.38%	0.1	YOL061W, YML022W
GO:0009308	amine metabolic process	0.044926663	0.000816848	3	6	230	6476	0.37%	0.1	YOL061W, YLR304C, YLR027C
Cluster 278
GOID	TERM	CORRECTED_PVALUE	UNCORRECTED_PVALUE	NUM_LIST_ANNOTATIONS	LIST_SIZE	TOTAL_NUM_ANNOTATIONS	POPULATION_SIZE	FDR_RATE	EXPECTED_FALSE_POSITIVES	ANNOTATED_GENES
GO:0006497	protein amino acid lipidation	0.016628788	0.000791847	2	6	48	6476	6.00%	0.06	YLR459W, YDR264C
GO:0042157	lipoprotein metabolic process	0.016628788	0.000791847	2	6	48	6476	3.00%	0.06	YLR459W, YDR264C
GO:0042158	lipoprotein biosynthetic process	0.016628788	0.000791847	2	6	48	6476	2.00%	0.06	YLR459W, YDR264C
Cluster 283
GOID	TERM	CORRECTED_PVALUE	UNCORRECTED_PVALUE	NUM_LIST_ANNOTATIONS	LIST_SIZE	TOTAL_NUM_ANNOTATIONS	POPULATION_SIZE	FDR_RATE	EXPECTED_FALSE_POSITIVES	ANNOTATED_GENES
GO:0006839	mitochondrial transport	0.015949092	0.001449917	2	6	65	6476	18.00%	0.18	YKL084W, YJL133W
Cluster 284
GOID	TERM	CORRECTED_PVALUE	UNCORRECTED_PVALUE	NUM_LIST_ANNOTATIONS	LIST_SIZE	TOTAL_NUM_ANNOTATIONS	POPULATION_SIZE	FDR_RATE	EXPECTED_FALSE_POSITIVES	ANNOTATED_GENES
GO:0006402	mRNA catabolic process	0.039456771	0.00119566	2	6	59	6476	44.00%	0.44	YGR195W, YCR077C
Cluster 285
GOID	TERM	CORRECTED_PVALUE	UNCORRECTED_PVALUE	NUM_LIST_ANNOTATIONS	LIST_SIZE	TOTAL_NUM_ANNOTATIONS	POPULATION_SIZE	FDR_RATE	EXPECTED_FALSE_POSITIVES	ANNOTATED_GENES
GO:0006412	translation	0.00172947	7.21E-05	5	6	686	6476	0.00%	0	YLR264W, YER074W, YEL054C, YIL148W, YJL190C
GO:0009059	macromolecule biosynthetic process	0.00602648	0.000251103	5	6	885	6476	0.00%	0	YLR264W, YER074W, YEL054C, YIL148W, YJL190C
GO:0010467	gene expression	0.007266918	0.000302788	6	6	1680	6476	0.00%	0	YLR264W, YER074W, YEL054C, YEL026W, YIL148W, YJL190C
GO:0044249	cellular biosynthetic process	0.011036146	0.000459839	5	6	1002	6476	0.00%	0	YLR264W, YER074W, YEL054C, YIL148W, YJL190C
GO:0009058	biosynthetic process	0.031693791	0.001320575	5	6	1246	6476	2.00%	0.1	YLR264W, YER074W, YEL054C, YIL148W, YJL190C
Cluster 292
GOID	TERM	CORRECTED_PVALUE	UNCORRECTED_PVALUE	NUM_LIST_ANNOTATIONS	LIST_SIZE	TOTAL_NUM_ANNOTATIONS	POPULATION_SIZE	FDR_RATE	EXPECTED_FALSE_POSITIVES	ANNOTATED_GENES
GO:0006536	glutamate metabolic process	0.002560773	8.54E-05	2	6	16	6476	2.00%	0.02	YLR304C, YLR027C
GO:0006100	tricarboxylic acid cycle intermediate metabolic process	0.004047875	0.000134929	2	6	20	6476	4.00%	0.08	YLR304C, YLR027C
GO:0009064	glutamine family amino acid metabolic process	0.019056288	0.00063521	2	6	43	6476	10.00%	0.3	YLR304C, YLR027C
Cluster 297
GOID	TERM	CORRECTED_PVALUE	UNCORRECTED_PVALUE	NUM_LIST_ANNOTATIONS	LIST_SIZE	TOTAL_NUM_ANNOTATIONS	POPULATION_SIZE	FDR_RATE	EXPECTED_FALSE_POSITIVES	ANNOTATED_GENES
GO:0043681	protein import into mitochondrion	0.017030356	0.000549366	2	6	40	6476	10.00%	0.1	YGR101W, YKR065C
GO:0006626	protein targeting to mitochondrion	0.028808427	0.000929304	2	6	52	6476	7.00%	0.14	YGR101W, YKR065C
GO:0006839	mitochondrial transport	0.044947441	0.001449917	2	6	65	6476	6.00%	0.18	YGR101W, YKR065C
Cluster 305
GOID	TERM	CORRECTED_PVALUE	UNCORRECTED_PVALUE	NUM_LIST_ANNOTATIONS	LIST_SIZE	TOTAL_NUM_ANNOTATIONS	POPULATION_SIZE	FDR_RATE	EXPECTED_FALSE_POSITIVES	ANNOTATED_GENES
GO:0006413	translational initiation	0.028882057	0.000825202	2	6	49	6476	4.00%	0.04	YJL138C, YEL034W
Cluster 306
GOID	TERM	CORRECTED_PVALUE	UNCORRECTED_PVALUE	NUM_LIST_ANNOTATIONS	LIST_SIZE	TOTAL_NUM_ANNOTATIONS	POPULATION_SIZE	FDR_RATE	EXPECTED_FALSE_POSITIVES	ANNOTATED_GENES
GO:0006006	glucose metabolic process	0.032881398	0.001494609	2	6	66	6476	42.00%	0.42	YKL035W, YGL179C
Cluster 307
GOID	TERM	CORRECTED_PVALUE	UNCORRECTED_PVALUE	NUM_LIST_ANNOTATIONS	LIST_SIZE	TOTAL_NUM_ANNOTATIONS	POPULATION_SIZE	FDR_RATE	EXPECTED_FALSE_POSITIVES	ANNOTATED_GENES
GO:0007020	microtubule nucleation	0.001435573	0.000179447	2	6	23	6476	8.00%	0.08	YIL144W, YDR356W
GO:0000226	microtubule cytoskeleton organization and biogenesis	0.017948956	0.00224362	2	6	81	6476	21.00%	0.42	YIL144W, YDR356W
GO:0007017	microtubule-based process	0.02774513	0.003468141	2	6	101	6476	18.00%	0.54	YIL144W, YDR356W
Cluster 309
GOID	TERM	CORRECTED_PVALUE	UNCORRECTED_PVALUE	NUM_LIST_ANNOTATIONS	LIST_SIZE	TOTAL_NUM_ANNOTATIONS	POPULATION_SIZE	FDR_RATE	EXPECTED_FALSE_POSITIVES	ANNOTATED_GENES
GO:0006412	translation	3.05E-05	1.39E-06	6	6	686	6476	0.00%	0	YDR450W, YBR189W, YBR031W, YJL190C, YDR382W, YBR191W
GO:0009059	macromolecule biosynthetic process	0.000141212	6.42E-06	6	6	885	6476	0.00%	0	YDR450W, YBR189W, YBR031W, YJL190C, YDR382W, YBR191W
GO:0044249	cellular biosynthetic process	0.000298044	1.35E-05	6	6	1002	6476	0.00%	0	YDR450W, YBR189W, YBR031W, YJL190C, YDR382W, YBR191W
GO:0009058	biosynthetic process	0.001105249	5.02E-05	6	6	1246	6476	0.00%	0	YDR450W, YBR189W, YBR031W, YJL190C, YDR382W, YBR191W
GO:0044267	cellular protein metabolic process	0.00337122	0.000153237	6	6	1500	6476	0.00%	0	YDR450W, YBR189W, YBR031W, YJL190C, YDR382W, YBR191W
GO:0019538	protein metabolic process	0.004089647	0.000185893	6	6	1549	6476	0.00%	0	YDR450W, YBR189W, YBR031W, YJL190C, YDR382W, YBR191W
GO:0044260	cellular macromolecule metabolic process	0.004169625	0.000189528	6	6	1554	6476	0.00%	0	YDR450W, YBR189W, YBR031W, YJL190C, YDR382W, YBR191W
GO:0010467	gene expression	0.006661341	0.000302788	6	6	1680	6476	0.00%	0	YDR450W, YBR189W, YBR031W, YJL190C, YDR382W, YBR191W
Cluster 313
GOID	TERM	CORRECTED_PVALUE	UNCORRECTED_PVALUE	NUM_LIST_ANNOTATIONS	LIST_SIZE	TOTAL_NUM_ANNOTATIONS	POPULATION_SIZE	FDR_RATE	EXPECTED_FALSE_POSITIVES	ANNOTATED_GENES
GO:0018193	peptidyl-amino acid modification	0.003478196	0.000267554	2	6	28	6476	14.00%	0.14	YLR172C, YIL009W
Cluster 315
GOID	TERM	CORRECTED_PVALUE	UNCORRECTED_PVALUE	NUM_LIST_ANNOTATIONS	LIST_SIZE	TOTAL_NUM_ANNOTATIONS	POPULATION_SIZE	FDR_RATE	EXPECTED_FALSE_POSITIVES	ANNOTATED_GENES
GO:0009069	serine family amino acid metabolic process	0.005283339	0.000195679	2	6	24	6476	2.00%	0.02	YHR025W, YDR019C
Cluster 320
GOID	TERM	CORRECTED_PVALUE	UNCORRECTED_PVALUE	NUM_LIST_ANNOTATIONS	LIST_SIZE	TOTAL_NUM_ANNOTATIONS	POPULATION_SIZE	FDR_RATE	EXPECTED_FALSE_POSITIVES	ANNOTATED_GENES
GO:XXXXXXX	unannotated	0	0	2	6		6476	0.00%	0	YDR187C, YCLX02C
GO:0006979	response to oxidative stress	0.031102893	0.001727938	2	6	71	6476	5.00%	0.1	YJR104C, YEL052W
Cluster 321
GOID	TERM	CORRECTED_PVALUE	UNCORRECTED_PVALUE	NUM_LIST_ANNOTATIONS	LIST_SIZE	TOTAL_NUM_ANNOTATIONS	POPULATION_SIZE	FDR_RATE	EXPECTED_FALSE_POSITIVES	ANNOTATED_GENES
GO:0051186	cofactor metabolic process	0.038783647	0.009695912	2	6	171	6476	54.00%	0.54	YBL015W, YER141W
Cluster 322
GOID	TERM	CORRECTED_PVALUE	UNCORRECTED_PVALUE	NUM_LIST_ANNOTATIONS	LIST_SIZE	TOTAL_NUM_ANNOTATIONS	POPULATION_SIZE	FDR_RATE	EXPECTED_FALSE_POSITIVES	ANNOTATED_GENES
GO:0022613	ribonucleoprotein complex biogenesis and assembly	0.0101541	0.000406164	4	6	483	6476	0.00%	0	YDR496C, YDR299W, YDR211W, YDR361C
Cluster 334
GOID	TERM	CORRECTED_PVALUE	UNCORRECTED_PVALUE	NUM_LIST_ANNOTATIONS	LIST_SIZE	TOTAL_NUM_ANNOTATIONS	POPULATION_SIZE	FDR_RATE	EXPECTED_FALSE_POSITIVES	ANNOTATED_GENES
GO:0010324	membrane invagination	0.025349568	0.002112464	2	5	96	6476	48.00%	0.48	YDR059C, YJL012C
Cluster 347
GOID	TERM	CORRECTED_PVALUE	UNCORRECTED_PVALUE	NUM_LIST_ANNOTATIONS	LIST_SIZE	TOTAL_NUM_ANNOTATIONS	POPULATION_SIZE	FDR_RATE	EXPECTED_FALSE_POSITIVES	ANNOTATED_GENES
GO:0051325	interphase	0.001817107	4.91E-05	3	5	112	6476	0.00%	0	YOR119C, YOR061W, YCR008W
GO:0051329	interphase of mitotic cell cycle	0.001817107	4.91E-05	3	5	112	6476	0.00%	0	YOR119C, YOR061W, YCR008W
GO:0000082	G1/S transition of mitotic cell cycle	0.02304128	0.000622737	2	5	52	6476	3.33%	0.1	YOR061W, YCR008W
GO:0000278	mitotic cell cycle	0.023842997	0.000644405	3	5	266	6476	2.50%	0.1	YOR119C, YOR061W, YCR008W
Cluster 348
GOID	TERM	CORRECTED_PVALUE	UNCORRECTED_PVALUE	NUM_LIST_ANNOTATIONS	LIST_SIZE	TOTAL_NUM_ANNOTATIONS	POPULATION_SIZE	FDR_RATE	EXPECTED_FALSE_POSITIVES	ANNOTATED_GENES
GO:0019932	second-messenger-mediated signaling	0.001640714	0.000234388	2	5	32	6476	16.00%	0.16	YOR101W, YHR005C
GO:0007186	G-protein coupled receptor protein signaling pathway	0.001854578	0.00026494	2	5	34	6476	9.00%	0.18	YOR101W, YHR005C
GO:0007166	cell surface receptor linked signal transduction	0.004359161	0.000622737	2	5	52	6476	8.67%	0.26	YOR101W, YHR005C
GO:0007242	intracellular signaling cascade	0.029826462	0.004260923	2	5	137	6476	17.00%	0.68	YOR101W, YHR005C
Cluster 349
GOID	TERM	CORRECTED_PVALUE	UNCORRECTED_PVALUE	NUM_LIST_ANNOTATIONS	LIST_SIZE	TOTAL_NUM_ANNOTATIONS	POPULATION_SIZE	FDR_RATE	EXPECTED_FALSE_POSITIVES	ANNOTATED_GENES
GO:0006487	protein amino acid N-linked glycosylation	0.014320986	0.000530407	2	5	48	6476	6.00%	0.06	YOR099W, YJL002C
GO:0006486	protein amino acid glycosylation	0.033106973	0.001226184	2	5	73	6476	14.00%	0.28	YOR099W, YJL002C
GO:0043413	biopolymer glycosylation	0.033106973	0.001226184	2	5	73	6476	9.33%	0.28	YOR099W, YJL002C
GO:0009101	glycoprotein biosynthetic process	0.037772413	0.001398978	2	5	78	6476	8.00%	0.32	YOR099W, YJL002C
GO:0009100	glycoprotein metabolic process	0.038741472	0.001434869	2	5	79	6476	6.40%	0.32	YOR099W, YJL002C
Cluster 353
GOID	TERM	CORRECTED_PVALUE	UNCORRECTED_PVALUE	NUM_LIST_ANNOTATIONS	LIST_SIZE	TOTAL_NUM_ANNOTATIONS	POPULATION_SIZE	FDR_RATE	EXPECTED_FALSE_POSITIVES	ANNOTATED_GENES
GO:0006812	cation transport	0.043125315	0.002156266	2	5	97	6476	14.00%	0.14	YJR121W, YKL175W
Cluster 356
GOID	TERM	CORRECTED_PVALUE	UNCORRECTED_PVALUE	NUM_LIST_ANNOTATIONS	LIST_SIZE	TOTAL_NUM_ANNOTATIONS	POPULATION_SIZE	FDR_RATE	EXPECTED_FALSE_POSITIVES	ANNOTATED_GENES
GO:0031326	regulation of cellular biosynthetic process	0.037258604	0.001064532	2	5	68	6476	6.00%	0.06	YGR178C, YGL115W
GO:0009889	regulation of biosynthetic process	0.039474828	0.001127852	2	5	70	6476	3.00%	0.06	YGR178C, YGL115W
Cluster 359
GOID	TERM	CORRECTED_PVALUE	UNCORRECTED_PVALUE	NUM_LIST_ANNOTATIONS	LIST_SIZE	TOTAL_NUM_ANNOTATIONS	POPULATION_SIZE	FDR_RATE	EXPECTED_FALSE_POSITIVES	ANNOTATED_GENES
GO:0006526	arginine biosynthetic process	0.000428205	2.14E-05	2	5	10	6476	4.00%	0.04	YOR130C, YOL058W
GO:0000051	urea cycle intermediate metabolic process	0.000997602	4.99E-05	2	5	15	6476	2.00%	0.04	YOR130C, YOL058W
GO:0006525	arginine metabolic process	0.000997602	4.99E-05	2	5	15	6476	1.33%	0.04	YOR130C, YOL058W
GO:0009084	glutamine family amino acid biosynthetic process	0.003322483	0.000166124	2	5	27	6476	1.00%	0.04	YOR130C, YOL058W
GO:0009064	glutamine family amino acid metabolic process	0.008505326	0.000425266	2	5	43	6476	1.60%	0.08	YOR130C, YOL058W
GO:0006082	organic acid metabolic process	0.021389041	0.001069452	3	5	316	6476	2.67%	0.16	YOR130C, YOL058W, YEL071W
GO:0019752	carboxylic acid metabolic process	0.021389041	0.001069452	3	5	316	6476	2.29%	0.16	YOR130C, YOL058W, YEL071W
Cluster 360
GOID	TERM	CORRECTED_PVALUE	UNCORRECTED_PVALUE	NUM_LIST_ANNOTATIONS	LIST_SIZE	TOTAL_NUM_ANNOTATIONS	POPULATION_SIZE	FDR_RATE	EXPECTED_FALSE_POSITIVES	ANNOTATED_GENES
GO:0030005	cellular di-, tri-valent inorganic cation homeostasis	0.02358168	0.000943267	2	5	64	6476	14.00%	0.14	YPL177C, YOL002C
GO:0055066	di-, tri-valent inorganic cation homeostasis	0.02358168	0.000943267	2	5	64	6476	7.00%	0.14	YPL177C, YOL002C
Cluster 368
GOID	TERM	CORRECTED_PVALUE	UNCORRECTED_PVALUE	NUM_LIST_ANNOTATIONS	LIST_SIZE	TOTAL_NUM_ANNOTATIONS	POPULATION_SIZE	FDR_RATE	EXPECTED_FALSE_POSITIVES	ANNOTATED_GENES
GO:0042254	ribosome biogenesis and assembly	2.39E-05	9.94E-07	5	5	410	6476	0.00%	0	YNL112W, YIR012W, YER049W, YJL069C, YJL010C
GO:0022613	ribonucleoprotein complex biogenesis and assembly	5.43E-05	2.26E-06	5	5	483	6476	0.00%	0	YNL112W, YIR012W, YER049W, YJL069C, YJL010C
GO:0006364	rRNA processing	0.01287911	0.00053663	3	5	250	6476	1.33%	0.04	YNL112W, YJL069C, YJL010C
GO:0006996	organelle organization and biogenesis	0.012930955	0.00053879	5	5	1439	6476	1.00%	0.04	YNL112W, YIR012W, YER049W, YJL069C, YJL010C
GO:0016072	rRNA metabolic process	0.013972818	0.000582201	3	5	257	6476	1.20%	0.06	YNL112W, YJL069C, YJL010C
GO:0006402	mRNA catabolic process	0.019243295	0.000801804	2	5	59	6476	2.00%	0.12	YNL112W, YER049W
GO:0006401	RNA catabolic process	0.029428421	0.001226184	2	5	73	6476	2.29%	0.16	YNL112W, YER049W
Cluster 374
GOID	TERM	CORRECTED_PVALUE	UNCORRECTED_PVALUE	NUM_LIST_ANNOTATIONS	LIST_SIZE	TOTAL_NUM_ANNOTATIONS	POPULATION_SIZE	FDR_RATE	EXPECTED_FALSE_POSITIVES	ANNOTATED_GENES
GO:0006066	alcohol metabolic process	0.042433523	0.006061932	2	5	164	6476	56.00%	0.56	YMR145C, YGR240C
Cluster 387
GOID	TERM	CORRECTED_PVALUE	UNCORRECTED_PVALUE	NUM_LIST_ANNOTATIONS	LIST_SIZE	TOTAL_NUM_ANNOTATIONS	POPULATION_SIZE	FDR_RATE	EXPECTED_FALSE_POSITIVES	ANNOTATED_GENES
GO:0001302	replicative cell aging	0.004891678	0.000349406	2	5	39	6476	4.00%	0.04	YLR310C, YER020W
GO:0007568	aging	0.007739284	0.000552806	2	5	49	6476	3.00%	0.06	YLR310C, YER020W
GO:0007569	cell aging	0.007739284	0.000552806	2	5	49	6476	2.00%	0.06	YLR310C, YER020W
Cluster 388
GOID	TERM	CORRECTED_PVALUE	UNCORRECTED_PVALUE	NUM_LIST_ANNOTATIONS	LIST_SIZE	TOTAL_NUM_ANNOTATIONS	POPULATION_SIZE	FDR_RATE	EXPECTED_FALSE_POSITIVES	ANNOTATED_GENES
GO:0045011	actin cable formation	0.000104834	4.77E-06	2	5	5	6476	0.00%	0	YIL138C, YIL105C
GO:0051017	actin filament bundle formation	0.000104834	4.77E-06	2	5	5	6476	0.00%	0	YIL138C, YIL105C
GO:0007010	cytoskeleton organization and biogenesis	0.008875612	0.000403437	3	5	227	6476	0.67%	0.02	YIL138C, YIL144W, YIL105C
GO:0007015	actin filament organization	0.01885482	0.000857037	2	5	61	6476	3.00%	0.12	YIL138C, YIL105C
Cluster 389
GOID	TERM	CORRECTED_PVALUE	UNCORRECTED_PVALUE	NUM_LIST_ANNOTATIONS	LIST_SIZE	TOTAL_NUM_ANNOTATIONS	POPULATION_SIZE	FDR_RATE	EXPECTED_FALSE_POSITIVES	ANNOTATED_GENES
GO:0044249	cellular biosynthetic process	0.032491962	0.002499382	4	5	1002	6476	30.00%	0.3	YLR185W, YER086W, YDR064W, YHR021C
Cluster 393
GOID	TERM	CORRECTED_PVALUE	UNCORRECTED_PVALUE	NUM_LIST_ANNOTATIONS	LIST_SIZE	TOTAL_NUM_ANNOTATIONS	POPULATION_SIZE	FDR_RATE	EXPECTED_FALSE_POSITIVES	ANNOTATED_GENES
GO:0051325	interphase	0.003093993	4.91E-05	3	5	112	6476	0.00%	0	YLR103C, YKL101W, YPR120C
GO:0051329	interphase of mitotic cell cycle	0.003093993	4.91E-05	3	5	112	6476	0.00%	0	YLR103C, YKL101W, YPR120C
GO:0000084	S phase of mitotic cell cycle	0.004574748	7.26E-05	2	5	18	6476	0.00%	0	YLR103C, YPR120C
GO:0006260	DNA replication	0.005177753	8.22E-05	3	5	133	6476	0.00%	0	YLR103C, YBR275C, YPR120C
GO:0051320	S phase	0.005677545	9.01E-05	2	5	20	6476	0.00%	0	YLR103C, YPR120C
GO:0000086	G2/M transition of mitotic cell cycle	0.01769731	0.00028091	2	5	35	6476	0.00%	0	YKL101W, YPR120C
GO:0000278	mitotic cell cycle	0.040597535	0.000644405	3	5	266	6476	0.00%	0	YLR103C, YKL101W, YPR120C
GO:0050794	regulation of cellular process	0.048468631	0.000769343	4	5	740	6476	0.00%	0	YLR103C, YKL101W, YBR275C, YPR120C
Cluster 395
GOID	TERM	CORRECTED_PVALUE	UNCORRECTED_PVALUE	NUM_LIST_ANNOTATIONS	LIST_SIZE	TOTAL_NUM_ANNOTATIONS	POPULATION_SIZE	FDR_RATE	EXPECTED_FALSE_POSITIVES	ANNOTATED_GENES
GO:0000096	sulfur amino acid metabolic process	0.002993188	0.000249432	2	5	33	6476	0.00%	0	YLL062C, YER091C
GO:0006790	sulfur metabolic process	0.012402512	0.001033543	2	5	67	6476	11.00%	0.22	YLL062C, YER091C
Cluster 396
GOID	TERM	CORRECTED_PVALUE	UNCORRECTED_PVALUE	NUM_LIST_ANNOTATIONS	LIST_SIZE	TOTAL_NUM_ANNOTATIONS	POPULATION_SIZE	FDR_RATE	EXPECTED_FALSE_POSITIVES	ANNOTATED_GENES
GO:0030036	actin cytoskeleton organization and biogenesis	0.000599461	4.28E-05	3	5	107	6476	0.00%	0	YDL029W, YLL050C, YCR088W
GO:0030029	actin filament-based process	0.000687554	4.91E-05	3	5	112	6476	0.00%	0	YDL029W, YLL050C, YCR088W
GO:0007010	cytoskeleton organization and biogenesis	0.005648117	0.000403437	3	5	227	6476	1.33%	0.04	YDL029W, YLL050C, YCR088W
GO:0007015	actin filament organization	0.011998522	0.000857037	2	5	61	6476	1.50%	0.06	YDL029W, YLL050C
Cluster 397
GOID	TERM	CORRECTED_PVALUE	UNCORRECTED_PVALUE	NUM_LIST_ANNOTATIONS	LIST_SIZE	TOTAL_NUM_ANNOTATIONS	POPULATION_SIZE	FDR_RATE	EXPECTED_FALSE_POSITIVES	ANNOTATED_GENES
GO:0000480	endonucleolytic cleavage in 5'-ETS of tricistronic rRNA transcript (SSU-rRNA, 5.8S rRNA, LSU-rRNA)	0.001887991	7.26E-05	2	5	18	6476	2.00%	0.02	YDR449C, YKL099C
GO:0000472	endonucleolytic cleavage to generate mature 5'-end of SSU-rRNA from (SSU-rRNA, 5.8S rRNA, LSU-rRNA)	0.002109455	8.11E-05	2	5	19	6476	2.00%	0.04	YDR449C, YKL099C
GO:0000447	endonucleolytic cleavage in ITS1 to separate SSU-rRNA from 5.8S rRNA and LSU-rRNA from tricistronic rRNA transcript (SSU-rRNA, 5.8S rRNA, LSU-rRNA)	0.002343114	9.01E-05	2	5	20	6476	1.33%	0.04	YDR449C, YKL099C
GO:0000478	endonucleolytic cleavages during rRNA processing	0.002343114	9.01E-05	2	5	20	6476	1.00%	0.04	YDR449C, YKL099C
GO:0000479	endonucleolytic cleavage of tricistronic rRNA transcript (SSU-rRNA, 5.8S rRNA, LSU-rRNA)	0.002343114	9.01E-05	2	5	20	6476	0.80%	0.04	YDR449C, YKL099C
GO:0000469	cleavages during rRNA processing	0.002588956	9.96E-05	2	5	21	6476	0.67%	0.04	YDR449C, YKL099C
GO:0000466	maturation of 5.8S rRNA from tricistronic rRNA transcript (SSU-rRNA, 5.8S rRNA, LSU-rRNA)	0.006888434	0.00026494	2	5	34	6476	0.57%	0.04	YDR449C, YKL099C
GO:0000460	maturation of 5.8S rRNA	0.007730883	0.000297342	2	5	36	6476	1.00%	0.08	YDR449C, YKL099C
GO:0000462	maturation of SSU-rRNA from tricistronic rRNA transcript (SSU-rRNA, 5.8S rRNA, LSU-rRNA)	0.012114697	0.00046595	2	5	45	6476	0.89%	0.08	YDR449C, YKL099C
GO:0030490	maturation of SSU-rRNA	0.01322007	0.000508464	2	5	47	6476	0.80%	0.08	YDR449C, YKL099C
Cluster 401
GOID	TERM	CORRECTED_PVALUE	UNCORRECTED_PVALUE	NUM_LIST_ANNOTATIONS	LIST_SIZE	TOTAL_NUM_ANNOTATIONS	POPULATION_SIZE	FDR_RATE	EXPECTED_FALSE_POSITIVES	ANNOTATED_GENES
GO:0007166	cell surface receptor linked signal transduction	0.009963797	0.000622737	2	5	52	6476	12.00%	0.12	YJR086W, YLR006C
GO:0006970	response to osmotic stress	0.029741149	0.001858822	2	5	90	6476	10.00%	0.2	YJL184W, YLR006C
Cluster 403
GOID	TERM	CORRECTED_PVALUE	UNCORRECTED_PVALUE	NUM_LIST_ANNOTATIONS	LIST_SIZE	TOTAL_NUM_ANNOTATIONS	POPULATION_SIZE	FDR_RATE	EXPECTED_FALSE_POSITIVES	ANNOTATED_GENES
GO:0006366	transcription from RNA polymerase II promoter	0.001425328	3.75E-05	4	5	344	6476	0.00%	0	YGL130W, YOR244W, YJL140W, YGR275W
GO:0006351	transcription, DNA-dependent	0.007427962	0.000195473	4	5	522	6476	3.00%	0.06	YGL130W, YOR244W, YJL140W, YGR275W
GO:0032774	RNA biosynthetic process	0.007540797	0.000198442	4	5	524	6476	2.00%	0.06	YGL130W, YOR244W, YJL140W, YGR275W
GO:0006350	transcription	0.010287957	0.000270736	4	5	567	6476	2.00%	0.08	YGL130W, YOR244W, YJL140W, YGR275W
GO:0006354	RNA elongation	0.030468551	0.000801804	2	5	59	6476	3.20%	0.16	YOR244W, YGR275W
Cluster 413
GOID	TERM	CORRECTED_PVALUE	UNCORRECTED_PVALUE	NUM_LIST_ANNOTATIONS	LIST_SIZE	TOTAL_NUM_ANNOTATIONS	POPULATION_SIZE	FDR_RATE	EXPECTED_FALSE_POSITIVES	ANNOTATED_GENES
GO:0000398	nuclear mRNA splicing, via spliceosome	0.040490562	0.002381798	2	5	102	6476	36.00%	0.36	YER112W, YER029C
GO:0000377	RNA splicing, via transesterification reactions with bulged adenosine as nucleophile	0.0412795	0.002428206	2	5	103	6476	18.00%	0.36	YER112W, YER029C
GO:0000375	RNA splicing, via transesterification reactions	0.047007737	0.002765161	2	5	110	6476	14.00%	0.42	YER112W, YER029C
Cluster 414
GOID	TERM	CORRECTED_PVALUE	UNCORRECTED_PVALUE	NUM_LIST_ANNOTATIONS	LIST_SIZE	TOTAL_NUM_ANNOTATIONS	POPULATION_SIZE	FDR_RATE	EXPECTED_FALSE_POSITIVES	ANNOTATED_GENES
GO:0008645	hexose transport	0.001438238	0.000130749	2	5	24	6476	2.00%	0.02	YDR343C, YDR342C
GO:0015749	monosaccharide transport	0.001438238	0.000130749	2	5	24	6476	1.00%	0.02	YDR343C, YDR342C
GO:0008643	carbohydrate transport	0.003270758	0.000297342	2	5	36	6476	4.00%	0.12	YDR343C, YDR342C
Cluster 415
GOID	TERM	CORRECTED_PVALUE	UNCORRECTED_PVALUE	NUM_LIST_ANNOTATIONS	LIST_SIZE	TOTAL_NUM_ANNOTATIONS	POPULATION_SIZE	FDR_RATE	EXPECTED_FALSE_POSITIVES	ANNOTATED_GENES
GO:0042254	ribosome biogenesis and assembly	0.001580392	7.53E-05	4	5	410	6476	8.00%	0.08	YDR412W, YDR361C, YDR165W, YCL059C
GO:0022613	ribonucleoprotein complex biogenesis and assembly	0.003021608	0.000143886	4	5	483	6476	4.00%	0.08	YDR412W, YDR361C, YDR165W, YCL059C
Cluster 417
GOID	TERM	CORRECTED_PVALUE	UNCORRECTED_PVALUE	NUM_LIST_ANNOTATIONS	LIST_SIZE	TOTAL_NUM_ANNOTATIONS	POPULATION_SIZE	FDR_RATE	EXPECTED_FALSE_POSITIVES	ANNOTATED_GENES
GO:0007033	vacuole organization and biogenesis	0.013436055	0.001033543	2	5	67	6476	14.00%	0.14	YBR127C, YBR109C
