# Supplementary material for: A phase synchronization clustering algorithm for identifying interesting groups of genes from cell cycle expression data
Source: BMC Bioinformatics. 2008 Jan 28;9:56. doi: 10.1186/1471-2105-9-56 (PMC2335309; doi:10.1186/1471-2105-9-56)
Supplement: Additional file 4 — Tables of significant GO terms of biological process for the output clusters with cutoff = 0.6. This file includes 151 clusters from the PSC algorithm with cutoff = 0.8, which have significantly GO terms of biological process. These significant GO terms are obtained by a tool called GO Term Finder, which is available from Saccharomyces Genome Database [24]. [file 1471-2105-9-56-S4.txt]

Tables of significant GO terms of biological process for the output clusters with cutoff = 0.8
Note that these significant GO terms were obtained by GO term Finder, which is available at http://http://db.yeastgenome.org/cgi-bin/GO/goTermFinder.pl
Cluster 1
GOID	TERM	CORRECTED_PVALUE	UNCORRECTED_PVALUE	NUM_LIST_ANNOTATIONS	LIST_SIZE	TOTAL_NUM_ANNOTATIONS	POPULATION_SIZE	FDR_RATE	EXPECTED_FALSE_POSITIVES	ANNOTATED_GENES
GO:XXXXXXX	unannotated	0	0	5	118		6476	0.00%	0	YKR012C, YLR236C, YDL096C, YDR053W, YBR089W
GO:0000278	mitotic cell cycle	5.22E-05	1.92E-07	19	118	266	6476	0.00%	0	YIL026C, YCR065W, YLR210W, YGR109C, YKL089W, YKL101W, YLR212C, YER016W, YPR120C, YJL074C, YAL040C, YNL262W, YLR103C, YML064C, YKL052C, YJL187C, YJL019W, YKR037C, YOR195W
GO:0007049	cell cycle	6.70E-05	2.46E-07	25	118	450	6476	0.00%	0	YIL026C, YCR065W, YLR210W, YGR109C, YDL101C, YKL089W, YKL101W, YLR212C, YER016W, YOR229W, YER095W, YPR120C, YJL074C, YAL040C, YNL262W, YLR103C, YML064C, YKL052C, YPR111W, YCL061C, YJL019W, YJL187C, YDR097C, YKR037C, YOR195W
GO:0022402	cell cycle process	0.000117466	4.32E-07	24	118	431	6476	0.00%	0	YIL026C, YCR065W, YLR210W, YGR109C, YDL101C, YKL089W, YKL101W, YLR212C, YER016W, YOR229W, YER095W, YPR120C, YJL074C, YAL040C, YNL262W, YLR103C, YML064C, YKL052C, YCL061C, YJL019W, YJL187C, YDR097C, YKR037C, YOR195W
GO:0000079	regulation of cyclin-dependent protein kinase activity	0.001197211	4.40E-06	5	118	15	6476	0.00%	0	YLR210W, YGR109C, YJL187C, YPR120C, YAL040C
GO:0006333	chromatin assembly or disassembly	0.001964639	7.22E-06	11	118	118	6476	0.00%	0	YBR275C, YML109W, YML102W, YBR010W, YNL262W, YLR103C, YNL030W, YOL017W, YCL061C, YDR225W, YNL031C
GO:0006261	DNA-dependent DNA replication	0.002557765	9.40E-06	10	118	99	6476	0.00%	0	YKL108W, YGR109C, YPR120C, YJR006W, YJL072C, YNL262W, YLR103C, YCL061C, YDR097C, YDL102W
GO:0007017	microtubule-based process	0.003060951	1.13E-05	10	118	101	6476	0.00%	0	YER016W, YOR373W, YDR356W, YPR120C, YKL089W, YKL052C, YJL019W, YLR212C, YKR037C, YOR195W
GO:0000084	S phase of mitotic cell cycle	0.003271873	1.20E-05	5	118	18	6476	0.00%	0	YLR103C, YCR065W, YLR210W, YGR109C, YPR120C
GO:0000226	microtubule cytoskeleton organization and biogenesis	0.003348501	1.23E-05	9	118	81	6476	0.00%	0	YER016W, YOR373W, YDR356W, YPR120C, YKL089W, YKL052C, YLR212C, YKR037C, YOR195W
GO:0051320	S phase	0.005753136	2.12E-05	5	118	20	6476	0.00%	0	YLR103C, YCR065W, YLR210W, YGR109C, YPR120C
GO:0006260	DNA replication	0.006182945	2.27E-05	11	118	133	6476	0.00%	0	YKL108W, YGR109C, YBR275C, YPR120C, YJR006W, YJL072C, YNL262W, YLR103C, YCL061C, YDR097C, YDL102W
GO:0007064	mitotic sister chromatid cohesion	0.009495749	3.49E-05	5	118	22	6476	0.00%	0	YNL262W, YIL026C, YER016W, YJL019W, YJL074C
GO:0030472	mitotic spindle organization and biogenesis in nucleus	0.009495749	3.49E-05	5	118	22	6476	0.00%	0	YKL089W, YKL052C, YLR212C, YKR037C, YOR195W
GO:0022403	cell cycle phase	0.009680358	3.56E-05	18	118	345	6476	0.00%	0	YIL026C, YCR065W, YLR210W, YGR109C, YKL101W, YER016W, YOR229W, YER095W, YPR120C, YJL074C, YAL040C, YLR103C, YNL262W, YML064C, YJL187C, YJL019W, YDR097C, YOR195W
GO:0006486	protein amino acid glycosylation	0.011525884	4.24E-05	8	118	73	6476	0.00%	0	YGL027C, YGL038C, YBR070C, YER001W, YBR243C, YDL095W, YAL023C, YDL055C
GO:0043413	biopolymer glycosylation	0.011525884	4.24E-05	8	118	73	6476	0.00%	0	YGL027C, YGL038C, YBR070C, YER001W, YBR243C, YDL095W, YAL023C, YDL055C
GO:0007020	microtubule nucleation	0.011960881	4.40E-05	5	118	23	6476	0.00%	0	YER016W, YOR373W, YDR356W, YLR212C, YKR037C
GO:0043549	regulation of kinase activity	0.018352445	6.75E-05	5	118	25	6476	0.21%	0.04	YLR210W, YGR109C, YJL187C, YPR120C, YAL040C
GO:0045859	regulation of protein kinase activity	0.018352445	6.75E-05	5	118	25	6476	0.20%	0.04	YLR210W, YGR109C, YJL187C, YPR120C, YAL040C
GO:0009101	glycoprotein biosynthetic process	0.018662587	6.86E-05	8	118	78	6476	0.19%	0.04	YGL027C, YGL038C, YBR070C, YER001W, YBR243C, YDL095W, YAL023C, YDL055C
GO:0009100	glycoprotein metabolic process	0.020458721	7.52E-05	8	118	79	6476	0.18%	0.04	YGL027C, YGL038C, YBR070C, YER001W, YBR243C, YDL095W, YAL023C, YDL055C
GO:0050794	regulation of cellular process	0.021568287	7.93E-05	28	118	740	6476	0.17%	0.04	YNL197C, YCR065W, YNL145W, YLR210W, YGR109C, YBR275C, YDL101C, YOL017W, YKL101W, YIL056W, YDR225W, YER016W, YOR229W, YPR120C, YAL040C, YGL162W, YML109W, YML102W, YLL021W, YNL262W, YLR103C, YML064C, YHR005C, YKL052C, YCL061C, YJL187C, YMR179W, YKR037C
GO:0051338	regulation of transferase activity	0.022399198	8.23E-05	5	118	26	6476	0.17%	0.04	YLR210W, YGR109C, YJL187C, YPR120C, YAL040C
GO:0050789	regulation of biological process	0.037772636	0.00013887	28	118	764	6476	0.32%	0.08	YNL197C, YCR065W, YNL145W, YLR210W, YGR109C, YBR275C, YDL101C, YOL017W, YKL101W, YIL056W, YDR225W, YER016W, YOR229W, YPR120C, YAL040C, YGL162W, YML109W, YML102W, YLL021W, YNL262W, YLR103C, YML064C, YHR005C, YKL052C, YCL061C, YJL187C, YMR179W, YKR037C
GO:0050790	regulation of catalytic activity	0.041202513	0.00015148	6	118	46	6476	0.31%	0.08	YLR210W, YHR005C, YGR109C, YJL187C, YPR120C, YAL040C
GO:0007051	spindle organization and biogenesis	0.04654919	0.000171137	6	118	47	6476	0.52%	0.14	YKL089W, YKL052C, YLR212C, YPR120C, YKR037C, YOR195W
GO:0000074	regulation of progression through cell cycle	0.049556592	0.000182193	11	118	167	6476	0.50%	0.14	YER016W, YOR229W, YLR210W, YGR109C, YPR120C, YAL040C, YDL101C, YML064C, YCL061C, YJL187C, YKL101W
GO:0051726	regulation of cell cycle	0.049556592	0.000182193	11	118	167	6476	0.48%	0.14	YER016W, YOR229W, YLR210W, YGR109C, YPR120C, YAL040C, YDL101C, YML064C, YCL061C, YJL187C, YKL101W
Cluster 2
GOID	TERM	CORRECTED_PVALUE	UNCORRECTED_PVALUE	NUM_LIST_ANNOTATIONS	LIST_SIZE	TOTAL_NUM_ANNOTATIONS	POPULATION_SIZE	FDR_RATE	EXPECTED_FALSE_POSITIVES	ANNOTATED_GENES
GO:XXXXXXX	unannotated	0	0	6	116		6476	0.00%	0	YGR151C, YGR176W, YIL141W, YCL013W, YPR076W, YCL022C
GO:0022402	cell cycle process	0.000103188	3.65E-07	24	116	431	6476	0.00%	0	YLR045C, YCR065W, YML034W, YDR113C, YPR019W, YPL155C, YOL090W, YLR131C, YCL024W, YAR007C, YGR108W, YBR202W, YCR042C, YLR274W, YOR229W, YGL116W, YFL037W, YHR023W, YDR146C, YJL187C, YDR097C, YMR029C, YGL021W, YGL216W
GO:0007049	cell cycle	0.00022754	8.04E-07	24	116	450	6476	0.00%	0	YLR045C, YCR065W, YML034W, YDR113C, YPR019W, YPL155C, YOL090W, YLR131C, YCL024W, YAR007C, YGR108W, YBR202W, YCR042C, YLR274W, YOR229W, YGL116W, YFL037W, YHR023W, YDR146C, YJL187C, YDR097C, YMR029C, YGL021W, YGL216W
GO:0000278	mitotic cell cycle	0.001062069	3.75E-06	17	116	266	6476	0.00%	0	YLR274W, YLR045C, YCR065W, YML034W, YGL116W, YDR113C, YFL037W, YPR019W, YPL155C, YLR131C, YDR146C, YJL187C, YGR108W, YGL216W, YBR202W, YGL021W, YCR042C
GO:0006333	chromatin assembly or disassembly	0.001878818	6.64E-06	11	116	118	6476	0.00%	0	YLR274W, YJL115W, YLL022C, YBL002W, YER120W, YOL090W, YBR010W, YDR224C, YBL003C, YDR191W, YDR225W
GO:0022403	cell cycle phase	0.00241764	8.54E-06	19	116	345	6476	0.00%	0	YCR065W, YML034W, YDR113C, YPR019W, YPL155C, YOL090W, YLR131C, YAR007C, YGR108W, YBR202W, YCR042C, YLR274W, YOR229W, YGL116W, YFL037W, YDR146C, YJL187C, YDR097C, YGL021W
GO:0006259	DNA metabolic process	0.008765747	3.10E-05	28	116	709	6476	0.00%	0	YJL115W, YCR065W, YDR113C, YPR019W, YPL127C, YOL090W, YBR010W, YAR007C, YGL163C, YML060W, YBL003C, YKL045W, YDR225W, YDR191W, YBR202W, YLR274W, YPR175W, YGR296W, YLL022C, YMR001C, YGR042W, YBL002W, YER120W, YDR224C, YER190W, YDR097C, YPL116W, YKR010C
GO:0007120	axial cellular bud site selection	0.009474813	3.35E-05	5	116	22	6476	0.00%	0	YJR092W, YCL024W, YCL012W, YGR152C, YIL140W
GO:0006261	DNA-dependent DNA replication	0.016493979	5.83E-05	9	116	99	6476	0.00%	0	YLR274W, YPR175W, YMR001C, YPR019W, YOL090W, YAR007C, YDR097C, YBR202W, YKL045W
GO:0007001	chromosome organization and biogenesis (sensu Eukaryota)	0.035082423	0.000123966	23	116	567	6476	0.20%	0.02	YJL115W, YCR065W, YML034W, YDR113C, YOL090W, YBR010W, YAR007C, YGL163C, YML060W, YBL003C, YDR225W, YDR191W, YLR274W, YGL116W, YGR296W, YLL022C, YFL037W, YGR042W, YBL002W, YER120W, YDR224C, YER190W, YPL116W
GO:0051276	chromosome organization and biogenesis	0.040059441	0.000141553	23	116	572	6476	0.18%	0.02	YJL115W, YCR065W, YML034W, YDR113C, YOL090W, YBR010W, YAR007C, YGL163C, YML060W, YBL003C, YDR225W, YDR191W, YLR274W, YGL116W, YGR296W, YLL022C, YFL037W, YGR042W, YBL002W, YER120W, YDR224C, YER190W, YPL116W
GO:0051325	interphase	0.043183061	0.00015259	9	116	112	6476	0.17%	0.02	YLR274W, YCR065W, YPR019W, YLR131C, YDR146C, YJL187C, YBR202W, YGR108W, YCR042C
GO:0051329	interphase of mitotic cell cycle	0.043183061	0.00015259	9	116	112	6476	0.15%	0.02	YLR274W, YCR065W, YPR019W, YLR131C, YDR146C, YJL187C, YBR202W, YGR108W, YCR042C
Cluster 3
GOID	TERM	CORRECTED_PVALUE	UNCORRECTED_PVALUE	NUM_LIST_ANNOTATIONS	LIST_SIZE	TOTAL_NUM_ANNOTATIONS	POPULATION_SIZE	FDR_RATE	EXPECTED_FALSE_POSITIVES	ANNOTATED_GENES
GO:0006071	glycerol metabolic process	0.043008386	0.000192002	3	88	9	6476	10.00%	0.1	YER062C, YOL059W, YIL053W
GO:0019751	polyol metabolic process	0.043008386	0.000192002	3	88	9	6476	5.00%	0.1	YER062C, YOL059W, YIL053W
Cluster 4
GOID	TERM	CORRECTED_PVALUE	UNCORRECTED_PVALUE	NUM_LIST_ANNOTATIONS	LIST_SIZE	TOTAL_NUM_ANNOTATIONS	POPULATION_SIZE	FDR_RATE	EXPECTED_FALSE_POSITIVES	ANNOTATED_GENES
GO:XXXXXXX	unannotated	0	0	3	83		6476	0.00%	0	YDL062W, YEL033W, YKL169C
GO:0006091	generation of precursor metabolites and energy	1.54E-06	7.47E-09	15	83	183	6476	0.00%	0	YGR165W, YEL024W, YGR183C, YHR051W, YDR116C, YDR074W, YEL011W, YDR115W, YDR529C, YOR377W, YPR100W, YGR244C, YDR079W, YML120C, YLL041C
GO:0015980	energy derivation by oxidation of organic compounds	5.89E-06	2.86E-08	13	83	145	6476	0.00%	0	YGR165W, YEL024W, YGR183C, YDR116C, YDR074W, YEL011W, YDR115W, YDR529C, YOR377W, YPR100W, YGR244C, YDR079W, YLL041C
GO:0009060	aerobic respiration	1.81E-05	8.80E-08	10	83	84	6476	0.00%	0	YGR165W, YEL024W, YGR183C, YDR116C, YDR115W, YDR529C, YPR100W, YGR244C, YDR079W, YLL041C
GO:0045333	cellular respiration	3.17E-05	1.54E-07	10	83	89	6476	0.00%	0	YGR165W, YEL024W, YGR183C, YDR116C, YDR115W, YDR529C, YPR100W, YGR244C, YDR079W, YLL041C
GO:0042773	ATP synthesis coupled electron transport	0.000110891	5.38E-07	6	83	25	6476	0.00%	0	YEL024W, YDR529C, YGR183C, YHR051W, YML120C, YLL041C
GO:0042775	organelle ATP synthesis coupled electron transport	0.000110891	5.38E-07	6	83	25	6476	0.00%	0	YEL024W, YDR529C, YGR183C, YHR051W, YML120C, YLL041C
GO:0006118	electron transport	0.00063899	3.10E-06	6	83	33	6476	0.00%	0	YEL024W, YDR529C, YGR183C, YHR051W, YML120C, YLL041C
GO:0007109	completion of separation involved in cytokinesis	0.001593002	7.73E-06	4	83	11	6476	0.00%	0	YLR286C, YGL028C, YHR143W, YER124C
GO:0000920	cell separation during cytokinesis	0.003384567	1.64E-05	4	83	13	6476	0.00%	0	YLR286C, YGL028C, YHR143W, YER124C
GO:0006119	oxidative phosphorylation	0.004731479	2.30E-05	6	83	46	6476	0.00%	0	YEL024W, YDR529C, YGR183C, YHR051W, YML120C, YLL041C
GO:0006122	mitochondrial electron transport, ubiquinol to cytochrome c	0.033232927	0.000161325	3	83	9	6476	1.50%	0.18	YEL024W, YDR529C, YGR183C
Cluster 5
GOID	TERM	CORRECTED_PVALUE	UNCORRECTED_PVALUE	NUM_LIST_ANNOTATIONS	LIST_SIZE	TOTAL_NUM_ANNOTATIONS	POPULATION_SIZE	FDR_RATE	EXPECTED_FALSE_POSITIVES	ANNOTATED_GENES
GO:XXXXXXX	unannotated	0	0	7	69		6476	0.00%	0	YLL037W, YDR413C, YBR266C, YDL026W, YCL053C, YLR400W, YCLX02C
GO:0042254	ribosome biogenesis and assembly	3.95E-30	3.47E-32	41	69	410	6476	0.00%	0	YOR145C, YKL078W, YJR002W, YGL029W, YBR247C, YKL021C, YGL171W, YGR187C, YNL141W, YIL127C, YGR103W, YDL063C, YER036C, YJL125C, YDR412W, YPL266W, YHR196W, YHR065C, YLR009W, YDR083W, YDL060W, YGR123C, YAL025C, YER126C, YLR449W, YHR088W, YCL054W, YGL120C, YMR128W, YJL033W, YLR196W, YER006W, YGL078C, YDR449C, YNL075W, YDR101C, YGR145W, YCR016W, YIR026C, YOR206W, YNR038W
GO:0022613	ribonucleoprotein complex biogenesis and assembly	3.24E-27	2.84E-29	41	69	483	6476	0.00%	0	YOR145C, YKL078W, YJR002W, YGL029W, YBR247C, YKL021C, YGL171W, YGR187C, YNL141W, YIL127C, YGR103W, YDL063C, YER036C, YJL125C, YDR412W, YPL266W, YHR196W, YHR065C, YLR009W, YDR083W, YDL060W, YGR123C, YAL025C, YER126C, YLR449W, YHR088W, YCL054W, YGL120C, YMR128W, YJL033W, YLR196W, YER006W, YGL078C, YDR449C, YNL075W, YDR101C, YGR145W, YCR016W, YIR026C, YOR206W, YNR038W
GO:0016072	rRNA metabolic process	6.07E-20	5.32E-22	28	69	257	6476	0.00%	0	YOR145C, YHR065C, YDR083W, YDL060W, YJR002W, YER126C, YAL025C, YHR088W, YGL120C, YGL029W, YCL054W, YBR247C, YJL033W, YLR196W, YER006W, YKL021C, YGL171W, YGL078C, YDR449C, YNL075W, YGR145W, YOL041C, YGR103W, YDR412W, YPL266W, YHR196W, YNR038W, YIL079C
GO:0006364	rRNA processing	9.04E-18	7.93E-20	26	69	250	6476	0.00%	0	YOR145C, YHR065C, YDR083W, YDL060W, YJR002W, YER126C, YAL025C, YHR088W, YGL120C, YGL029W, YCL054W, YBR247C, YJL033W, YLR196W, YER006W, YKL021C, YGL171W, YGL078C, YDR449C, YNL075W, YGR145W, YGR103W, YDR412W, YPL266W, YHR196W, YNR038W
GO:0006396	RNA processing	2.41E-13	2.11E-15	29	69	492	6476	0.00%	0	YOR145C, YHR065C, YDR083W, YDL060W, YJR002W, YER126C, YAL025C, YHR088W, YGL120C, YGL029W, YCL054W, YBR247C, YJL033W, YMR213W, YLR196W, YER006W, YKL021C, YGL171W, YGL078C, YDR449C, YNL075W, YGR145W, YGR103W, YJL125C, YDR412W, YPL266W, YHR196W, YNR038W, YIL079C
GO:0006996	organelle organization and biogenesis	4.68E-10	4.10E-12	42	69	1439	6476	0.00%	0	YOR145C, YKL078W, YJR002W, YGL029W, YBR247C, YKL021C, YGL171W, YGR187C, YNL141W, YIL127C, YGR103W, YDL063C, YER036C, YJL125C, YDR412W, YPL266W, YHR196W, YLR009W, YHR065C, YDR083W, YDL060W, YGR123C, YAL025C, YER126C, YLR449W, YHR088W, YCL054W, YGL120C, YMR128W, YJL033W, YLR196W, YER006W, YGL078C, YAL005C, YDR449C, YNL075W, YDR101C, YGR145W, YCR016W, YIR026C, YOR206W, YNR038W
GO:0016070	RNA metabolic process	1.00E-07	8.78E-10	33	69	1057	6476	0.00%	0	YOR145C, YJL011C, YOR210W, YJR002W, YGL029W, YBR247C, YMR213W, YKL021C, YGL171W, YOL041C, YGR103W, YJL125C, YDR412W, YPL266W, YHR196W, YIL079C, YHR065C, YDR083W, YDL060W, YAL025C, YER126C, YHR088W, YLR449W, YCL054W, YGL120C, YJL033W, YLR196W, YER006W, YGL078C, YDR449C, YGR145W, YNL075W, YNR038W
GO:0042273	ribosomal large subunit biogenesis and assembly	1.05E-07	9.24E-10	10	69	64	6476	0.00%	0	YLR009W, YGL078C, YER126C, YAL025C, YDR101C, YHR088W, YGR103W, YGL120C, YNR038W, YKL021C
GO:0000466	maturation of 5.8S rRNA from tricistronic rRNA transcript (SSU-rRNA, 5.8S rRNA, LSU-rRNA)	1.82E-07	1.60E-09	8	69	34	6476	0.00%	0	YDR449C, YER126C, YAL025C, YHR088W, YGL120C, YCL054W, YBR247C, YKL021C
GO:0000460	maturation of 5.8S rRNA	2.98E-07	2.62E-09	8	69	36	6476	0.00%	0	YDR449C, YER126C, YAL025C, YHR088W, YGL120C, YCL054W, YBR247C, YKL021C
GO:0000463	maturation of LSU-rRNA from tricistronic rRNA transcript (SSU-rRNA, 5.8S rRNA, LSU-rRNA)	3.75E-07	3.29E-09	6	69	14	6476	0.00%	0	YER126C, YAL025C, YHR088W, YKL021C, YGL120C, YCL054W
GO:0000470	maturation of LSU-rRNA	3.75E-07	3.29E-09	6	69	14	6476	0.00%	0	YER126C, YAL025C, YHR088W, YKL021C, YGL120C, YCL054W
GO:0016043	cellular component organization and biogenesis	2.10E-06	1.84E-08	47	69	2266	6476	0.00%	0	YOR145C, YJL011C, YKL078W, YJR002W, YGL029W, YBR247C, YGL145W, YKL021C, YGL171W, YGR187C, YCR047C, YNL141W, YIL127C, YGR103W, YDL063C, YER036C, YJL125C, YDR412W, YPL266W, YHR196W, YIL079C, YLR009W, YHR065C, YDR083W, YDL060W, YGR123C, YAL025C, YER126C, YLR449W, YHR088W, YCL054W, YGL120C, YMR128W, YJL033W, YLR196W, YER006W, YGL078C, YAL005C, YDR449C, YLL024C, YNL075W, YDR101C, YGR145W, YCR016W, YIR…
GO:0006139	nucleobase, nucleoside, nucleotide and nucleic acid metabolic process	0.000814737	7.15E-06	35	69	1669	6476	0.00%	0	YOR145C, YJL011C, YOR210W, YJR002W, YGL029W, YBR247C, YMR213W, YKL021C, YGL171W, YOL041C, YNL141W, YGR103W, YJL125C, YDR412W, YPL266W, YHR196W, YIL079C, YHR065C, YDR083W, YDL060W, YAL025C, YER126C, YHR088W, YLR449W, YCL054W, YGL120C, YJL033W, YLR196W, YDL238C, YER006W, YGL078C, YDR449C, YGR145W, YNL075W, YNR038W
GO:0010467	gene expression	0.007977484	7.00E-05	33	69	1680	6476	0.00%	0	YOR145C, YJL011C, YOR210W, YJR002W, YGL029W, YBR247C, YMR213W, YKL021C, YGL171W, YGR103W, YJL125C, YDR412W, YPL266W, YHR196W, YIL079C, YHR065C, YDR083W, YDL060W, YAL025C, YER126C, YHR088W, YLR449W, YCL054W, YGL120C, YJL033W, YLR196W, YER006W, YGL078C, YAL005C, YDR449C, YGR145W, YNL075W, YNR038W
GO:0000462	maturation of SSU-rRNA from tricistronic rRNA transcript (SSU-rRNA, 5.8S rRNA, LSU-rRNA)	0.011870321	0.000104126	5	69	45	6476	0.00%	0	YDR449C, YHR196W, YGR103W, YGL120C, YBR247C
GO:0030490	maturation of SSU-rRNA	0.014659879	0.000128595	5	69	47	6476	0.33%	0.06	YDR449C, YHR196W, YGR103W, YGL120C, YBR247C
Cluster 9
GOID	TERM	CORRECTED_PVALUE	UNCORRECTED_PVALUE	NUM_LIST_ANNOTATIONS	LIST_SIZE	TOTAL_NUM_ANNOTATIONS	POPULATION_SIZE	FDR_RATE	EXPECTED_FALSE_POSITIVES	ANNOTATED_GENES
GO:0006486	protein amino acid glycosylation	0.000905552	7.30E-06	6	43	73	6476	0.00%	0	YOR321W, YEL042W, YDL095W, YBR243C, YDL093W, YJL183W
GO:0043413	biopolymer glycosylation	0.000905552	7.30E-06	6	43	73	6476	0.00%	0	YOR321W, YEL042W, YDL095W, YBR243C, YDL093W, YJL183W
GO:0009101	glycoprotein biosynthetic process	0.001333115	1.08E-05	6	43	78	6476	0.67%	0.02	YOR321W, YEL042W, YDL095W, YBR243C, YDL093W, YJL183W
GO:0009100	glycoprotein metabolic process	0.001435601	1.16E-05	6	43	79	6476	0.50%	0.02	YOR321W, YEL042W, YDL095W, YBR243C, YDL093W, YJL183W
GO:0006493	protein amino acid O-linked glycosylation	0.017831776	0.000143805	3	43	16	6476	2.80%	0.14	YOR321W, YDL095W, YDL093W
Cluster 11
GOID	TERM	CORRECTED_PVALUE	UNCORRECTED_PVALUE	NUM_LIST_ANNOTATIONS	LIST_SIZE	TOTAL_NUM_ANNOTATIONS	POPULATION_SIZE	FDR_RATE	EXPECTED_FALSE_POSITIVES	ANNOTATED_GENES
GO:0006511	ubiquitin-dependent protein catabolic process	0.000526101	4.54E-06	8	43	148	6476	0.00%	0	YDR069C, YGR048W, YDR394W, YDL097C, YOR157C, YGL048C, YJL047C, YBR280C
GO:0019941	modification-dependent protein catabolic process	0.000526101	4.54E-06	8	43	148	6476	0.00%	0	YDR069C, YGR048W, YDR394W, YDL097C, YOR157C, YGL048C, YJL047C, YBR280C
GO:0051603	proteolysis involved in cellular protein catabolic process	0.000611127	5.27E-06	8	43	151	6476	0.00%	0	YDR069C, YGR048W, YDR394W, YDL097C, YOR157C, YGL048C, YJL047C, YBR280C
GO:0043632	modification-dependent macromolecule catabolic process	0.000742424	6.40E-06	8	43	155	6476	0.00%	0	YDR069C, YGR048W, YDR394W, YDL097C, YOR157C, YGL048C, YJL047C, YBR280C
GO:0044257	cellular protein catabolic process	0.000939517	8.10E-06	8	43	160	6476	0.00%	0	YDR069C, YGR048W, YDR394W, YDL097C, YOR157C, YGL048C, YJL047C, YBR280C
GO:0030163	protein catabolic process	0.00166979	1.44E-05	8	43	173	6476	0.00%	0	YDR069C, YGR048W, YDR394W, YDL097C, YOR157C, YGL048C, YJL047C, YBR280C
GO:0006508	proteolysis	0.0020563	1.77E-05	8	43	178	6476	0.00%	0	YDR069C, YGR048W, YDR394W, YDL097C, YOR157C, YGL048C, YJL047C, YBR280C
GO:0043285	biopolymer catabolic process	0.047265137	0.000407458	8	43	278	6476	3.75%	0.3	YDR069C, YGR048W, YDR394W, YDL097C, YOR157C, YGL048C, YJL047C, YBR280C
Cluster 12
GOID	TERM	CORRECTED_PVALUE	UNCORRECTED_PVALUE	NUM_LIST_ANNOTATIONS	LIST_SIZE	TOTAL_NUM_ANNOTATIONS	POPULATION_SIZE	FDR_RATE	EXPECTED_FALSE_POSITIVES	ANNOTATED_GENES
GO:XXXXXXX	unannotated	0	0	5	41		6476	0.00%	0	YKR012C, YJL119C, YCR041W, YDR355C, YPR076W
GO:0000722	telomere maintenance via recombination	0.000655652	5.00E-06	4	41	19	6476	0.00%	0	YLR466W, YLR467W, YER095W, YJL173C
GO:0006310	DNA recombination	0.01296517	9.90E-05	6	41	121	6476	2.67%	0.08	YLR466W, YDR440W, YPL127C, YLR467W, YER095W, YJL173C
GO:0006312	mitotic recombination	0.022376658	0.000170814	4	41	45	6476	2.50%	0.1	YLR466W, YLR467W, YER095W, YJL173C
Cluster 15
GOID	TERM	CORRECTED_PVALUE	UNCORRECTED_PVALUE	NUM_LIST_ANNOTATIONS	LIST_SIZE	TOTAL_NUM_ANNOTATIONS	POPULATION_SIZE	FDR_RATE	EXPECTED_FALSE_POSITIVES	ANNOTATED_GENES
GO:0000041	transition metal ion transport	0.000440889	3.58E-06	5	35	45	6476	0.00%	0	YEL065W, YGL255W, YPR124W, YHL040C, YMR058W
GO:0006260	DNA replication	0.000673686	5.48E-06	7	35	133	6476	0.00%	0	YKL108W, YOR330C, YDR489W, YLR135W, YJR043C, YJR006W, YLR154C
GO:0033212	iron assimilation	0.000978071	7.95E-06	3	35	8	6476	0.00%	0	YEL065W, YHL040C, YMR058W
GO:0006261	DNA-dependent DNA replication	0.001528766	1.24E-05	6	35	99	6476	0.00%	0	YKL108W, YOR330C, YDR489W, YLR135W, YJR043C, YJR006W
GO:0030001	metal ion transport	0.002186309	1.78E-05	5	35	62	6476	0.00%	0	YEL065W, YGL255W, YPR124W, YHL040C, YMR058W
GO:0006457	protein folding	0.00957807	7.79E-05	5	35	84	6476	1.00%	0.06	YNL064C, YMR186W, YGR231C, YOR027W, YLR259C
GO:0006812	cation transport	0.019011884	0.000154568	5	35	97	6476	0.86%	0.06	YEL065W, YGL255W, YPR124W, YHL040C, YMR058W
GO:0006826	iron ion transport	0.019043835	0.000154828	3	35	20	6476	0.75%	0.06	YEL065W, YHL040C, YMR058W
GO:0043137	DNA replication, removal of RNA primer	0.034551892	0.00028091	2	35	5	6476	1.11%	0.1	YJR043C, YJR006W
GO:0006811	ion transport	0.042224529	0.000343289	5	35	115	6476	1.20%	0.12	YEL065W, YGL255W, YPR124W, YHL040C, YMR058W
Cluster 17
GOID	TERM	CORRECTED_PVALUE	UNCORRECTED_PVALUE	NUM_LIST_ANNOTATIONS	LIST_SIZE	TOTAL_NUM_ANNOTATIONS	POPULATION_SIZE	FDR_RATE	EXPECTED_FALSE_POSITIVES	ANNOTATED_GENES
GO:0008033	tRNA processing	0.006827526	6.15E-05	5	33	85	6476	4.00%	0.04	YKL110C, YGR024C, YGL172W, YLR105C, YGL050W
GO:0006399	tRNA metabolic process	0.037736762	0.000339971	5	33	122	6476	10.00%	0.2	YKL110C, YGR024C, YGL172W, YLR105C, YGL050W
Cluster 19
GOID	TERM	CORRECTED_PVALUE	UNCORRECTED_PVALUE	NUM_LIST_ANNOTATIONS	LIST_SIZE	TOTAL_NUM_ANNOTATIONS	POPULATION_SIZE	FDR_RATE	EXPECTED_FALSE_POSITIVES	ANNOTATED_GENES
GO:XXXXXXX	unannotated	0	0	4	32		6476	0.00%	0	YDL228C, YCR013C, YCLX11W, YDR209C
GO:0006412	translation	4.02E-13	6.00E-15	22	32	686	6476	0.00%	0	YGL103W, YLR061W, YER102W, YJL190C, YDL082W, YDR418W, YDR450W, YGR034W, YGL135W, YGL031C, YPL237W, YBR189W, YIL018W, YOL127W, YBR031W, YDR382W, YNL244C, YLR344W, YCR031C, YBR191W, YOL139C, YGR118W
GO:0009059	macromolecule biosynthetic process	8.45E-11	1.26E-12	22	32	885	6476	0.00%	0	YGL103W, YLR061W, YER102W, YJL190C, YDL082W, YDR418W, YDR450W, YGR034W, YGL135W, YGL031C, YPL237W, YBR189W, YIL018W, YOL127W, YBR031W, YDR382W, YNL244C, YLR344W, YCR031C, YBR191W, YOL139C, YGR118W
GO:0044249	cellular biosynthetic process	1.10E-09	1.64E-11	22	32	1002	6476	0.00%	0	YGL103W, YLR061W, YER102W, YJL190C, YDL082W, YDR418W, YDR450W, YGR034W, YGL135W, YGL031C, YPL237W, YBR189W, YIL018W, YOL127W, YBR031W, YDR382W, YNL244C, YLR344W, YCR031C, YBR191W, YOL139C, YGR118W
GO:0009058	biosynthetic process	9.05E-09	1.35E-10	23	32	1246	6476	0.00%	0	YGL103W, YLR061W, YHR007C, YER102W, YJL190C, YDL082W, YDR418W, YDR450W, YGR034W, YGL135W, YGL031C, YPL237W, YBR189W, YIL018W, YOL127W, YBR031W, YDR382W, YNL244C, YLR344W, YCR031C, YBR191W, YOL139C, YGR118W
GO:0044267	cellular protein metabolic process	4.79E-08	7.15E-10	24	32	1500	6476	0.00%	0	YGL103W, YLR061W, YER102W, YJL190C, YDL082W, YDR328C, YDR418W, YDR450W, YGR034W, YGL135W, YGL031C, YPL237W, YBR189W, YIL018W, YOL127W, YDR002W, YBR031W, YDR382W, YNL244C, YLR344W, YCR031C, YBR191W, YOL139C, YGR118W
GO:0019538	protein metabolic process	9.68E-08	1.44E-09	24	32	1549	6476	0.00%	0	YGL103W, YLR061W, YER102W, YJL190C, YDL082W, YDR328C, YDR418W, YDR450W, YGR034W, YGL135W, YGL031C, YPL237W, YBR189W, YIL018W, YOL127W, YDR002W, YBR031W, YDR382W, YNL244C, YLR344W, YCR031C, YBR191W, YOL139C, YGR118W
GO:0044260	cellular macromolecule metabolic process	1.04E-07	1.55E-09	24	32	1554	6476	0.00%	0	YGL103W, YLR061W, YER102W, YJL190C, YDL082W, YDR328C, YDR418W, YDR450W, YGR034W, YGL135W, YGL031C, YPL237W, YBR189W, YIL018W, YOL127W, YDR002W, YBR031W, YDR382W, YNL244C, YLR344W, YCR031C, YBR191W, YOL139C, YGR118W
GO:0010467	gene expression	3.01E-05	4.49E-07	22	32	1680	6476	0.00%	0	YGL103W, YLR061W, YER102W, YJL190C, YDL082W, YDR418W, YDR450W, YGR034W, YGL135W, YGL031C, YPL237W, YBR189W, YIL018W, YOL127W, YBR031W, YDR382W, YNL244C, YLR344W, YCR031C, YBR191W, YOL139C, YGR118W
GO:0022618	protein-RNA complex assembly	0.00410357	6.12E-05	6	32	144	6476	0.80%	0.08	YDR418W, YOL127W, YNL244C, YCR031C, YPL237W, YOL139C
GO:0043170	macromolecule metabolic process	0.009228521	0.000137739	25	32	2918	6476	1.09%	0.12	YGL103W, YLR061W, YER102W, YJL190C, YGL168W, YDL082W, YDR328C, YDR418W, YDR450W, YGR034W, YGL135W, YGL031C, YPL237W, YBR189W, YIL018W, YOL127W, YDR002W, YBR031W, YDR382W, YNL244C, YLR344W, YCR031C, YBR191W, YOL139C, YGR118W
GO:0000723	telomere maintenance	0.020378331	0.000304154	7	32	274	6476	2.33%	0.28	YDR418W, YDR450W, YJL190C, YGL135W, YCR031C, YGR118W, YGL168W
GO:0032200	telomere organization and biogenesis	0.020378331	0.000304154	7	32	274	6476	2.15%	0.28	YDR418W, YDR450W, YJL190C, YGL135W, YCR031C, YGR118W, YGL168W
GO:0044238	primary metabolic process	0.027624138	0.000412301	26	32	3312	6476	2.14%	0.3	YGL103W, YLR061W, YHR007C, YER102W, YJL190C, YGL168W, YDL082W, YDR328C, YDR418W, YDR450W, YGR034W, YGL135W, YGL031C, YPL237W, YBR189W, YIL018W, YOL127W, YDR002W, YBR031W, YDR382W, YNL244C, YLR344W, YCR031C, YBR191W, YOL139C, YGR118W
Cluster 20
GOID	TERM	CORRECTED_PVALUE	UNCORRECTED_PVALUE	NUM_LIST_ANNOTATIONS	LIST_SIZE	TOTAL_NUM_ANNOTATIONS	POPULATION_SIZE	FDR_RATE	EXPECTED_FALSE_POSITIVES	ANNOTATED_GENES
GO:XXXXXXX	unannotated	0	0	4	30		6476	0.00%	0	YLR076C, YBR266C, YOR309C, YDL050C
GO:0042257	ribosomal subunit assembly	0.007908239	0.000108332	4	30	55	6476	0.00%	0	YGR214W, YDL014W, YPL131W, YGR085C
GO:0042255	ribosome assembly	0.016130669	0.000220968	4	30	66	6476	1.33%	0.04	YGR214W, YDL014W, YPL131W, YGR085C
GO:0042254	ribosome biogenesis and assembly	0.029876782	0.000409271	8	30	410	6476	2.00%	0.08	YDL014W, YPR137W, YDL063C, YGR214W, YMR049C, YHR169W, YGR085C, YPL131W
Cluster 22
GOID	TERM	CORRECTED_PVALUE	UNCORRECTED_PVALUE	NUM_LIST_ANNOTATIONS	LIST_SIZE	TOTAL_NUM_ANNOTATIONS	POPULATION_SIZE	FDR_RATE	EXPECTED_FALSE_POSITIVES	ANNOTATED_GENES
GO:XXXXXXX	unannotated	0	0	3	30		6476	0.00%	0	YFR020W, YFL015C, YAR053W
GO:0006482	protein amino acid demethylation	0.010149158	0.00012377	2	30	4	6476	1.00%	0.02	YER051W, YER169W
GO:0008214	protein amino acid dealkylation	0.010149158	0.00012377	2	30	4	6476	0.67%	0.02	YER051W, YER169W
GO:0016577	histone demethylation	0.010149158	0.00012377	2	30	4	6476	0.50%	0.02	YER051W, YER169W
Cluster 27
GOID	TERM	CORRECTED_PVALUE	UNCORRECTED_PVALUE	NUM_LIST_ANNOTATIONS	LIST_SIZE	TOTAL_NUM_ANNOTATIONS	POPULATION_SIZE	FDR_RATE	EXPECTED_FALSE_POSITIVES	ANNOTATED_GENES
GO:XXXXXXX	unannotated	0	0	6	29		6476	0.00%	0	YLR334C, YDR433W, YGR182C, YML090W, YLR252W, YKL118W
GO:0019236	response to pheromone	0.003757832	5.22E-05	5	29	94	6476	1.00%	0.02	YHR084W, YGL053W, YLR452C, YPL192C, YNR044W
GO:0045010	actin nucleation	0.004171133	5.79E-05	2	29	3	6476	0.67%	0.02	YOR122C, YBR234C
GO:0000746	conjugation	0.01111707	0.000154404	5	29	118	6476	1.50%	0.06	YHR084W, YGL053W, YLR452C, YPL192C, YNR044W
GO:0000747	conjugation with cellular fusion	0.01111707	0.000154404	5	29	118	6476	1.20%	0.06	YHR084W, YGL053W, YLR452C, YPL192C, YNR044W
GO:0019953	sexual reproduction	0.01111707	0.000154404	5	29	118	6476	1.00%	0.06	YHR084W, YGL053W, YLR452C, YPL192C, YNR044W
GO:0051704	multi-organism process	0.019490929	0.000270707	5	29	133	6476	1.14%	0.08	YHR084W, YGL053W, YLR452C, YPL192C, YNR044W
GO:0000003	reproduction	0.030628088	0.00042539	7	29	322	6476	1.25%	0.1	YHR084W, YGL053W, YLR452C, YPL192C, YNR044W, YCR009C, YOR122C
Cluster 30
GOID	TERM	CORRECTED_PVALUE	UNCORRECTED_PVALUE	NUM_LIST_ANNOTATIONS	LIST_SIZE	TOTAL_NUM_ANNOTATIONS	POPULATION_SIZE	FDR_RATE	EXPECTED_FALSE_POSITIVES	ANNOTATED_GENES
GO:XXXXXXX	unannotated	0	0	3	28		6476	0.00%	0	YKL030W, YOR135C, YGR160W
GO:0042254	ribosome biogenesis and assembly	0.002209255	3.51E-05	9	28	410	6476	1.00%	0.02	YNL112W, YKR024C, YMR290C, YGL111W, YKR092C, YJL109C, YKL014C, YJR070C, YLR167W
GO:0022613	ribonucleoprotein complex biogenesis and assembly	0.007987137	0.00012678	9	28	483	6476	1.33%	0.04	YNL112W, YKR024C, YMR290C, YGL111W, YKR092C, YJL109C, YKL014C, YJR070C, YLR167W
GO:0006412	translation	0.023275966	0.00036946	10	28	686	6476	2.50%	0.1	YLR441C, YGR148C, YGL189C, YER102W, YBR189W, YLR333C, YHR010W, YBR191W, YGL031C, YLR167W
GO:0010467	gene expression	0.027964189	0.000443876	16	28	1680	6476	3.20%	0.16	YNL112W, YKR024C, YMR290C, YER102W, YLR333C, YPL207W, YGL031C, YLR167W, YLR441C, YGL189C, YGR148C, YBR189W, YJL109C, YKL014C, YHR010W, YBR191W
GO:0044249	cellular biosynthetic process	0.030331478	0.000481452	12	28	1002	6476	3.00%	0.18	YLR441C, YGR148C, YGL189C, YER102W, YBR189W, YLR333C, YIL124W, YHR010W, YJR070C, YBR191W, YGL031C, YLR167W
GO:0009059	macromolecule biosynthetic process	0.04275536	0.000678657	11	28	885	6476	3.14%	0.22	YLR441C, YGR148C, YGL189C, YER102W, YBR189W, YLR333C, YIL085C, YHR010W, YBR191W, YGL031C, YLR167W
Cluster 31
GOID	TERM	CORRECTED_PVALUE	UNCORRECTED_PVALUE	NUM_LIST_ANNOTATIONS	LIST_SIZE	TOTAL_NUM_ANNOTATIONS	POPULATION_SIZE	FDR_RATE	EXPECTED_FALSE_POSITIVES	ANNOTATED_GENES
GO:XXXXXXX	unannotated	0	0	3	28		6476	0.00%	0	YGR137W, YKR035C, YPR123C
GO:0006511	ubiquitin-dependent protein catabolic process	0.002304712	3.20E-05	6	28	148	6476	1.00%	0.02	YPR108W, YIL075C, YOR256C, YGR135W, YFR050C, YDL126C
GO:0019941	modification-dependent protein catabolic process	0.002304712	3.20E-05	6	28	148	6476	0.67%	0.02	YPR108W, YIL075C, YOR256C, YGR135W, YFR050C, YDL126C
GO:0051603	proteolysis involved in cellular protein catabolic process	0.00258204	3.59E-05	6	28	151	6476	0.50%	0.02	YPR108W, YIL075C, YOR256C, YGR135W, YFR050C, YDL126C
GO:0043632	modification-dependent macromolecule catabolic process	0.002993014	4.16E-05	6	28	155	6476	0.40%	0.02	YPR108W, YIL075C, YOR256C, YGR135W, YFR050C, YDL126C
GO:0044257	cellular protein catabolic process	0.003579127	4.97E-05	6	28	160	6476	0.33%	0.02	YPR108W, YIL075C, YOR256C, YGR135W, YFR050C, YDL126C
GO:0030163	protein catabolic process	0.005543659	7.70E-05	6	28	173	6476	0.29%	0.02	YPR108W, YIL075C, YOR256C, YGR135W, YFR050C, YDL126C
GO:0006508	proteolysis	0.006496905	9.02E-05	6	28	178	6476	0.25%	0.02	YPR108W, YIL075C, YOR256C, YGR135W, YFR050C, YDL126C
GO:0044265	cellular macromolecule catabolic process	0.020380534	0.000283063	7	28	313	6476	1.56%	0.14	YPR108W, YJR009C, YIL075C, YOR256C, YGR135W, YFR050C, YDL126C
GO:0009057	macromolecule catabolic process	0.037568639	0.000521787	7	28	346	6476	2.40%	0.24	YPR108W, YJR009C, YIL075C, YOR256C, YGR135W, YFR050C, YDL126C
Cluster 34
GOID	TERM	CORRECTED_PVALUE	UNCORRECTED_PVALUE	NUM_LIST_ANNOTATIONS	LIST_SIZE	TOTAL_NUM_ANNOTATIONS	POPULATION_SIZE	FDR_RATE	EXPECTED_FALSE_POSITIVES	ANNOTATED_GENES
GO:0007026	negative regulation of microtubule depolymerization	0.016778537	0.000166124	2	27	5	6476	12.00%	0.12	YOR058C, YJL042W
GO:0031111	negative regulation of microtubule polymerization or depolymerization	0.016778537	0.000166124	2	27	5	6476	6.00%	0.12	YOR058C, YJL042W
GO:0031114	regulation of microtubule depolymerization	0.016778537	0.000166124	2	27	5	6476	4.00%	0.12	YOR058C, YJL042W
GO:0007019	microtubule depolymerization	0.025103054	0.000248545	2	27	6	6476	5.00%	0.2	YOR058C, YJL042W
GO:0000226	microtubule cytoskeleton organization and biogenesis	0.032347263	0.00032027	4	27	81	6476	4.80%	0.24	YOR058C, YGR140W, YDL028C, YJL042W
GO:0051129	negative regulation of cellular component organization and biogenesis	0.046618302	0.000461567	2	27	8	6476	5.67%	0.34	YOR058C, YJL042W
Cluster 36
GOID	TERM	CORRECTED_PVALUE	UNCORRECTED_PVALUE	NUM_LIST_ANNOTATIONS	LIST_SIZE	TOTAL_NUM_ANNOTATIONS	POPULATION_SIZE	FDR_RATE	EXPECTED_FALSE_POSITIVES	ANNOTATED_GENES
GO:0006508	proteolysis	0.005714716	5.77E-05	6	26	178	6476	2.00%	0.02	YGR253C, YDR400W, YFL016C, YGR135W, YOL038W, YBR273C
GO:0006979	response to oxidative stress	0.016364256	0.000165296	4	26	71	6476	1.00%	0.02	YCL035C, YCL033C, YHR106W, YFL014W
GO:0006511	ubiquitin-dependent protein catabolic process	0.025747006	0.000260071	5	26	148	6476	2.00%	0.06	YGR253C, YDR400W, YGR135W, YOL038W, YBR273C
GO:0019941	modification-dependent protein catabolic process	0.025747006	0.000260071	5	26	148	6476	1.50%	0.06	YGR253C, YDR400W, YGR135W, YOL038W, YBR273C
GO:0051603	proteolysis involved in cellular protein catabolic process	0.028271185	0.000285568	5	26	151	6476	1.20%	0.06	YGR253C, YDR400W, YGR135W, YOL038W, YBR273C
GO:0009057	macromolecule catabolic process	0.031481971	0.000318	7	26	346	6476	1.00%	0.06	YGR253C, YDR400W, YOR033C, YGR254W, YGR135W, YOL038W, YBR273C
GO:0043632	modification-dependent macromolecule catabolic process	0.03192535	0.000322478	5	26	155	6476	1.14%	0.08	YGR253C, YDR400W, YGR135W, YOL038W, YBR273C
GO:0044257	cellular protein catabolic process	0.03698661	0.000373602	5	26	160	6476	1.00%	0.08	YGR253C, YDR400W, YGR135W, YOL038W, YBR273C
GO:0006950	response to stress	0.04565198	0.000461131	8	26	489	6476	1.11%	0.1	YGR253C, YNL032W, YOR033C, YMR092C, YCL035C, YCL033C, YHR106W, YFL014W
Cluster 37
GOID	TERM	CORRECTED_PVALUE	UNCORRECTED_PVALUE	NUM_LIST_ANNOTATIONS	LIST_SIZE	TOTAL_NUM_ANNOTATIONS	POPULATION_SIZE	FDR_RATE	EXPECTED_FALSE_POSITIVES	ANNOTATED_GENES
GO:XXXXXXX	unannotated	0	0	2	26		6476	0.00%	0	YDL050C, YCR087W
GO:0042254	ribosome biogenesis and assembly	3.31E-16	4.94E-18	19	26	410	6476	0.00%	0	YDL213C, YDR083W, YMR290C, YJL069C, YLL008W, YIR012W, YNL248C, YDR365C, YGR280C, YKL082C, YOR119C, YER049W, YGL099W, YDR165W, YJL010C, YNL110C, YHR196W, YPL217C, YCL059C
GO:0022613	ribonucleoprotein complex biogenesis and assembly	7.33E-15	1.09E-16	19	26	483	6476	0.00%	0	YDL213C, YDR083W, YMR290C, YJL069C, YLL008W, YIR012W, YNL248C, YDR365C, YGR280C, YKL082C, YOR119C, YER049W, YGL099W, YDR165W, YJL010C, YNL110C, YHR196W, YPL217C, YCL059C
GO:0006364	rRNA processing	3.38E-09	5.04E-11	12	26	250	6476	0.00%	0	YDL213C, YDR083W, YMR290C, YOR119C, YJL069C, YLL008W, YJL010C, YDR365C, YGR280C, YHR196W, YPL217C, YCL059C
GO:0016072	rRNA metabolic process	4.67E-09	6.97E-11	12	26	257	6476	0.00%	0	YDL213C, YDR083W, YMR290C, YOR119C, YJL069C, YLL008W, YJL010C, YDR365C, YGR280C, YHR196W, YPL217C, YCL059C
GO:0006396	RNA processing	6.69E-07	9.99E-09	13	26	492	6476	0.00%	0	YDL213C, YDR083W, YMR290C, YOR119C, YJL069C, YLL008W, YJL010C, YDR165W, YDR365C, YGR280C, YHR196W, YPL217C, YCL059C
GO:0016070	RNA metabolic process	1.77E-06	2.64E-08	17	26	1057	6476	0.00%	0	YDL213C, YDR083W, YMR290C, YJL069C, YLL008W, YNL248C, YGR280C, YDR365C, YER049W, YOR119C, YDR172W, YDR165W, YEL055C, YJL010C, YHR196W, YPL217C, YCL059C
GO:0006996	organelle organization and biogenesis	3.03E-06	4.52E-08	19	26	1439	6476	0.00%	0	YDL213C, YDR083W, YMR290C, YJL069C, YLL008W, YIR012W, YNL248C, YDR365C, YGR280C, YKL082C, YOR119C, YER049W, YGL099W, YDR165W, YJL010C, YNL110C, YHR196W, YPL217C, YCL059C
GO:0006139	nucleobase, nucleoside, nucleotide and nucleic acid metabolic process	0.000269396	4.02E-06	18	26	1669	6476	0.00%	0	YDL213C, YDR083W, YOR217W, YMR290C, YJL069C, YLL008W, YNL248C, YGR280C, YDR365C, YER049W, YOR119C, YDR172W, YDR165W, YEL055C, YJL010C, YHR196W, YPL217C, YCL059C
GO:0016043	cellular component organization and biogenesis	0.000995836	1.49E-05	20	26	2266	6476	0.00%	0	YDL213C, YDR083W, YMR290C, YJL069C, YLL008W, YIR012W, YNL248C, YGR280C, YDR365C, YKL082C, YOR119C, YER049W, YGL099W, YDR172W, YDR165W, YJL010C, YNL110C, YHR196W, YPL217C, YCL059C
GO:0010467	gene expression	0.001771785	2.64E-05	17	26	1680	6476	0.00%	0	YDL213C, YDR083W, YMR290C, YJL069C, YLL008W, YNL248C, YGR280C, YDR365C, YER049W, YOR119C, YDR172W, YDR165W, YEL055C, YJL010C, YHR196W, YPL217C, YCL059C
GO:0030490	maturation of SSU-rRNA	0.002170422	3.24E-05	4	26	47	6476	0.00%	0	YOR119C, YJL069C, YHR196W, YCL059C
GO:0042273	ribosomal large subunit biogenesis and assembly	0.007381558	0.000110173	4	26	64	6476	0.46%	0.06	YIR012W, YKL082C, YLL008W, YNL110C
GO:0042255	ribosome assembly	0.008327543	0.000124292	4	26	66	6476	0.43%	0.06	YIR012W, YLL008W, YPL217C, YNL110C
GO:0043283	biopolymer metabolic process	0.040126308	0.0005989	18	26	2339	6476	1.47%	0.22	YDL213C, YDR083W, YOR217W, YMR290C, YJL069C, YLL008W, YNL248C, YGR280C, YDR365C, YER049W, YOR119C, YDR172W, YDR165W, YEL055C, YJL010C, YHR196W, YPL217C, YCL059C
GO:0000462	maturation of SSU-rRNA from tricistronic rRNA transcript (SSU-rRNA, 5.8S rRNA, LSU-rRNA)	0.048847869	0.000729073	3	26	45	6476	1.62%	0.26	YOR119C, YJL069C, YHR196W
Cluster 38
GOID	TERM	CORRECTED_PVALUE	UNCORRECTED_PVALUE	NUM_LIST_ANNOTATIONS	LIST_SIZE	TOTAL_NUM_ANNOTATIONS	POPULATION_SIZE	FDR_RATE	EXPECTED_FALSE_POSITIVES	ANNOTATED_GENES
GO:XXXXXXX	unannotated	0	0	3	26		6476	0.00%	0	YOR055W, YBR032W, YGL132W
GO:0006508	proteolysis	0.046363502	0.000610046	5	26	178	6476	8.00%	0.16	YBL091C, YPR181C, YJL172W, YER143W, YBR201W
Cluster 39
GOID	TERM	CORRECTED_PVALUE	UNCORRECTED_PVALUE	NUM_LIST_ANNOTATIONS	LIST_SIZE	TOTAL_NUM_ANNOTATIONS	POPULATION_SIZE	FDR_RATE	EXPECTED_FALSE_POSITIVES	ANNOTATED_GENES
GO:XXXXXXX	unannotated	0	0	2	26		6476	0.00%	0	YDR445C, YCL006C
GO:0022613	ribonucleoprotein complex biogenesis and assembly	0.036043256	0.000424038	8	26	483	6476	4.00%	0.08	YDR449C, YKL099C, YPL157W, YDR211W, YDR361C, YDR496C, YDR299W, YLR276C
Cluster 40
GOID	TERM	CORRECTED_PVALUE	UNCORRECTED_PVALUE	NUM_LIST_ANNOTATIONS	LIST_SIZE	TOTAL_NUM_ANNOTATIONS	POPULATION_SIZE	FDR_RATE	EXPECTED_FALSE_POSITIVES	ANNOTATED_GENES
GO:0000209	protein polyubiquitination	0.005133711	6.26E-05	3	26	20	6476	0.00%	0	YDR059C, YGL087C, YEL012W
Cluster 41
GOID	TERM	CORRECTED_PVALUE	UNCORRECTED_PVALUE	NUM_LIST_ANNOTATIONS	LIST_SIZE	TOTAL_NUM_ANNOTATIONS	POPULATION_SIZE	FDR_RATE	EXPECTED_FALSE_POSITIVES	ANNOTATED_GENES
GO:0006536	glutamate metabolic process	0.001865021	3.11E-05	3	26	16	6476	4.00%	0.04	YLR304C, YLR027C, YCR005C
GO:0006100	tricarboxylic acid cycle intermediate metabolic process	0.003756374	6.26E-05	3	26	20	6476	4.00%	0.08	YLR304C, YLR027C, YCR005C
GO:0006081	aldehyde metabolic process	0.004370768	7.28E-05	3	26	21	6476	2.67%	0.08	YMR110C, YCR005C, YML004C
GO:0006101	citrate metabolic process	0.005552904	9.25E-05	2	26	4	6476	2.50%	0.1	YLR304C, YCR005C
GO:0009064	glutamine family amino acid metabolic process	0.038247438	0.000637457	3	26	43	6476	5.20%	0.26	YLR304C, YLR027C, YCR005C
Cluster 42
GOID	TERM	CORRECTED_PVALUE	UNCORRECTED_PVALUE	NUM_LIST_ANNOTATIONS	LIST_SIZE	TOTAL_NUM_ANNOTATIONS	POPULATION_SIZE	FDR_RATE	EXPECTED_FALSE_POSITIVES	ANNOTATED_GENES
GO:XXXXXXX	unannotated	0	0	2	26		6476	0.00%	0	YKL030W, YDR199W
GO:0006267	pre-replicative complex assembly	0.002000512	2.53E-05	3	26	15	6476	1.00%	0.02	YPR162C, YLL004W, YML065W
GO:0030466	chromatin silencing at silent mating-type cassette	0.017151058	0.000217102	3	26	30	6476	4.67%	0.14	YPR162C, YLL004W, YML065W
GO:0006270	DNA replication initiation	0.022864837	0.000289428	3	26	33	6476	6.50%	0.26	YPR162C, YLL004W, YML065W
Cluster 44
GOID	TERM	CORRECTED_PVALUE	UNCORRECTED_PVALUE	NUM_LIST_ANNOTATIONS	LIST_SIZE	TOTAL_NUM_ANNOTATIONS	POPULATION_SIZE	FDR_RATE	EXPECTED_FALSE_POSITIVES	ANNOTATED_GENES
GO:0006260	DNA replication	7.75E-05	6.25E-07	7	26	133	6476	0.00%	0	YOR033C, YNL273W, YBR087W, YDR499W, YDL102W, YJR043C, YDR013W
GO:0006261	DNA-dependent DNA replication	0.000244319	1.97E-06	6	26	99	6476	0.00%	0	YOR033C, YNL273W, YBR087W, YDL102W, YJR043C, YDR013W
GO:0006974	response to DNA damage stimulus	0.000293546	2.37E-06	8	26	235	6476	0.00%	0	YJR043C, YBR087W, YLR032W, YMR106C, YOR033C, YDL105W, YDR499W, YDL102W
GO:0006298	mismatch repair	0.000302483	2.44E-06	4	26	25	6476	0.00%	0	YOR033C, YBR087W, YDL102W, YJR043C
GO:0045005	maintenance of fidelity during DNA-dependent DNA replication	0.000302483	2.44E-06	4	26	25	6476	0.00%	0	YOR033C, YBR087W, YDL102W, YJR043C
GO:0009719	response to endogenous stimulus	0.000389295	3.14E-06	8	26	244	6476	0.00%	0	YJR043C, YBR087W, YLR032W, YMR106C, YOR033C, YDL105W, YDR499W, YDL102W
GO:0006259	DNA metabolic process	0.000757036	6.11E-06	12	26	709	6476	0.00%	0	YJR043C, YML109W, YOR033C, YNL273W, YMR106C, YBR087W, YLR032W, YDL105W, YDR499W, YDL102W, YDL006W, YDR013W
GO:0006281	DNA repair	0.000977233	7.88E-06	7	26	194	6476	0.00%	0	YOR033C, YMR106C, YLR032W, YBR087W, YDL105W, YDL102W, YJR043C
GO:0006950	response to stress	0.001199103	9.67E-06	10	26	489	6476	0.00%	0	YJR043C, YIL159W, YOR033C, YMR106C, YBR087W, YLR032W, YDL105W, YDR499W, YDL102W, YDL006W
GO:0006272	leading strand elongation	0.002518744	2.03E-05	3	26	14	6476	0.00%	0	YBR087W, YDL102W, YJR043C
GO:0007001	chromosome organization and biogenesis (sensu Eukaryota)	0.004424101	3.57E-05	10	26	567	6476	0.00%	0	YJL074C, YJR043C, YML109W, YOR033C, YNL273W, YBR087W, YLR032W, YMR106C, YDR499W, YDL006W
GO:0051276	chromosome organization and biogenesis	0.004775496	3.85E-05	10	26	572	6476	0.00%	0	YJL074C, YJR043C, YML109W, YOR033C, YNL273W, YBR087W, YLR032W, YMR106C, YDR499W, YDL006W
GO:0050896	response to stimulus	0.010278038	8.29E-05	11	26	764	6476	0.62%	0.08	YJR043C, YIL159W, YOR018W, YOR033C, YMR106C, YBR087W, YLR032W, YDL105W, YDR499W, YDL102W, YDL006W
GO:0006278	RNA-dependent DNA replication	0.010431328	8.41E-05	3	26	22	6476	0.57%	0.08	YDR499W, YDL102W, YJR043C
GO:0043137	DNA replication, removal of RNA primer	0.019079417	0.000153866	2	26	5	6476	0.80%	0.12	YDL102W, YJR043C
GO:0033567	DNA replication, Okazaki fragment processing	0.028548436	0.000230229	2	26	6	6476	0.88%	0.14	YDL102W, YJR043C
GO:0007062	sister chromatid cohesion	0.029725698	0.000239723	3	26	31	6476	0.82%	0.14	YNL273W, YBR087W, YJL074C
GO:0006271	DNA strand elongation during DNA replication	0.035889111	0.000289428	3	26	33	6476	0.78%	0.14	YBR087W, YDL102W, YJR043C
GO:0022616	DNA strand elongation	0.035889111	0.000289428	3	26	33	6476	0.74%	0.14	YBR087W, YDL102W, YJR043C
Cluster 46
GOID	TERM	CORRECTED_PVALUE	UNCORRECTED_PVALUE	NUM_LIST_ANNOTATIONS	LIST_SIZE	TOTAL_NUM_ANNOTATIONS	POPULATION_SIZE	FDR_RATE	EXPECTED_FALSE_POSITIVES	ANNOTATED_GENES
GO:XXXXXXX	unannotated	0	0	3	25		6476	0.00%	0	YGR219W, YGR139W, YCL013W
GO:0006644	phospholipid metabolic process	0.031020006	0.00047	4	25	97	6476	11.00%	0.22	YLL031C, YMR008C, YGL126W, YHR123W
Cluster 50
GOID	TERM	CORRECTED_PVALUE	UNCORRECTED_PVALUE	NUM_LIST_ANNOTATIONS	LIST_SIZE	TOTAL_NUM_ANNOTATIONS	POPULATION_SIZE	FDR_RATE	EXPECTED_FALSE_POSITIVES	ANNOTATED_GENES
GO:0006412	translation	6.13E-08	1.08E-09	15	24	686	6476	0.00%	0	YLR325C, YGL103W, YPL081W, YLR061W, YOL127W, YLR249W, YLR075W, YGL147C, YER074W, YPR163C, YML063W, YGL123W, YHR203C, YJL177W, YKL156W
GO:0044249	cellular biosynthetic process	1.18E-06	2.08E-08	16	24	1002	6476	0.00%	0	YLR325C, YGL103W, YPL081W, YLR061W, YOL127W, YLR249W, YLR075W, YGL147C, YER074W, YPR163C, YML063W, YGL123W, YHR203C, YJL177W, YKL156W, YGR124W
GO:0009059	macromolecule biosynthetic process	2.17E-06	3.80E-08	15	24	885	6476	0.00%	0	YLR325C, YGL103W, YPL081W, YLR061W, YOL127W, YLR249W, YLR075W, YGL147C, YER074W, YPR163C, YML063W, YGL123W, YHR203C, YJL177W, YKL156W
GO:0009058	biosynthetic process	2.83E-05	4.96E-07	16	24	1246	6476	0.00%	0	YLR325C, YGL103W, YPL081W, YLR061W, YOL127W, YLR249W, YLR075W, YGL147C, YER074W, YPR163C, YML063W, YGL123W, YHR203C, YJL177W, YKL156W, YGR124W
GO:0044267	cellular protein metabolic process	0.002379174	4.17E-05	15	24	1500	6476	2.80%	0.14	YLR325C, YGL103W, YPL081W, YLR061W, YOL127W, YLR249W, YLR075W, YGL147C, YER074W, YPR163C, YML063W, YGL123W, YHR203C, YJL177W, YKL156W
GO:0019538	protein metabolic process	0.003561476	6.25E-05	15	24	1549	6476	3.00%	0.18	YLR325C, YGL103W, YPL081W, YLR061W, YOL127W, YLR249W, YLR075W, YGL147C, YER074W, YPR163C, YML063W, YGL123W, YHR203C, YJL177W, YKL156W
GO:0044260	cellular macromolecule metabolic process	0.003707782	6.50E-05	15	24	1554	6476	2.57%	0.18	YLR325C, YGL103W, YPL081W, YLR061W, YOL127W, YLR249W, YLR075W, YGL147C, YER074W, YPR163C, YML063W, YGL123W, YHR203C, YJL177W, YKL156W
GO:0010467	gene expression	0.00971212	0.000170388	15	24	1680	6476	3.00%	0.24	YLR325C, YGL103W, YPL081W, YLR061W, YOL127W, YLR249W, YLR075W, YGL147C, YER074W, YPR163C, YML063W, YGL123W, YHR203C, YJL177W, YKL156W
Cluster 51
GOID	TERM	CORRECTED_PVALUE	UNCORRECTED_PVALUE	NUM_LIST_ANNOTATIONS	LIST_SIZE	TOTAL_NUM_ANNOTATIONS	POPULATION_SIZE	FDR_RATE	EXPECTED_FALSE_POSITIVES	ANNOTATED_GENES
GO:XXXXXXX	unannotated	0	0	2	23		6476	0.00%	0	YBR089W, YKL066W
GO:0000722	telomere maintenance via recombination	1.63E-05	4.53E-07	4	23	19	6476	0.00%	0	YLR466W, YDR545W, YLR467W, YNL339C
GO:0006312	mitotic recombination	0.000589055	1.64E-05	4	23	45	6476	6.00%	0.18	YLR466W, YDR545W, YLR467W, YNL339C
GO:0006310	DNA recombination	0.028079806	0.000779995	4	23	121	6476	14.00%	0.56	YLR466W, YDR545W, YLR467W, YNL339C
Cluster 52
GOID	TERM	CORRECTED_PVALUE	UNCORRECTED_PVALUE	NUM_LIST_ANNOTATIONS	LIST_SIZE	TOTAL_NUM_ANNOTATIONS	POPULATION_SIZE	FDR_RATE	EXPECTED_FALSE_POSITIVES	ANNOTATED_GENES
GO:0051640	organelle localization	0.004323505	3.93E-05	4	23	56	6476	6.00%	0.06	YER016W, YMR294W, YIL138C, YOL009C
GO:0007020	microtubule nucleation	0.007279752	6.62E-05	3	23	23	6476	3.00%	0.06	YER016W, YIL144W, YDR356W
GO:0007010	cytoskeleton organization and biogenesis	0.011678902	0.000106172	6	23	227	6476	2.67%	0.08	YER016W, YIL138C, YIL144W, YIL105C, YDR356W, YPR120C
GO:0045011	actin cable formation	0.013187926	0.00011989	2	23	5	6476	2.00%	0.08	YIL138C, YIL105C
GO:0051017	actin filament bundle formation	0.013187926	0.00011989	2	23	5	6476	1.60%	0.08	YIL138C, YIL105C
GO:0000226	microtubule cytoskeleton organization and biogenesis	0.018464484	0.000167859	4	23	81	6476	1.33%	0.08	YER016W, YIL144W, YDR356W, YPR120C
GO:0048308	organelle inheritance	0.039042927	0.000354936	3	23	40	6476	2.29%	0.16	YIL138C, YBR130C, YOL009C
GO:0007017	microtubule-based process	0.043226674	0.00039297	4	23	101	6476	2.50%	0.2	YER016W, YIL144W, YDR356W, YPR120C
Cluster 53
GOID	TERM	CORRECTED_PVALUE	UNCORRECTED_PVALUE	NUM_LIST_ANNOTATIONS	LIST_SIZE	TOTAL_NUM_ANNOTATIONS	POPULATION_SIZE	FDR_RATE	EXPECTED_FALSE_POSITIVES	ANNOTATED_GENES
GO:0006520	amino acid metabolic process	0.038985206	0.000419196	5	23	187	6476	16.00%	0.16	YOL064C, YDR253C, YDL131W, YCL018W, YHR019C
Cluster 54
GOID	TERM	CORRECTED_PVALUE	UNCORRECTED_PVALUE	NUM_LIST_ANNOTATIONS	LIST_SIZE	TOTAL_NUM_ANNOTATIONS	POPULATION_SIZE	FDR_RATE	EXPECTED_FALSE_POSITIVES	ANNOTATED_GENES
GO:0000290	deadenylation-dependent decapping	0.035086665	0.000427886	2	23	9	6476	22.00%	0.22	YCR077C, YOR173W
Cluster 58
GOID	TERM	CORRECTED_PVALUE	UNCORRECTED_PVALUE	NUM_LIST_ANNOTATIONS	LIST_SIZE	TOTAL_NUM_ANNOTATIONS	POPULATION_SIZE	FDR_RATE	EXPECTED_FALSE_POSITIVES	ANNOTATED_GENES
GO:XXXXXXX	unannotated	0	0	3	22		6476	0.00%	0	YPR150W, YOR203W, YEL014C
GO:0017148	negative regulation of translation	0.028931086	0.000390961	2	22	9	6476	11.00%	0.22	YLR398C, YOR276W
GO:0031327	negative regulation of cellular biosynthetic process	0.028931086	0.000390961	2	22	9	6476	7.33%	0.22	YLR398C, YOR276W
GO:0009890	negative regulation of biosynthetic process	0.044018591	0.000594846	2	22	11	6476	5.50%	0.22	YLR398C, YOR276W
Cluster 63
GOID	TERM	CORRECTED_PVALUE	UNCORRECTED_PVALUE	NUM_LIST_ANNOTATIONS	LIST_SIZE	TOTAL_NUM_ANNOTATIONS	POPULATION_SIZE	FDR_RATE	EXPECTED_FALSE_POSITIVES	ANNOTATED_GENES
GO:0030150	protein import into mitochondrial matrix	0.004624659	5.03E-05	3	22	22	6476	0.00%	0	YIL022W, YNL121C, YJL104W
GO:0007005	mitochondrion organization and biogenesis	0.015802619	0.000171768	5	22	162	6476	5.00%	0.1	YMR302C, YIL022W, YKR085C, YNL121C, YJL104W
GO:0043681	protein import into mitochondrion	0.028516719	0.000309964	3	22	40	6476	4.00%	0.12	YIL022W, YNL121C, YJL104W
Cluster 67
GOID	TERM	CORRECTED_PVALUE	UNCORRECTED_PVALUE	NUM_LIST_ANNOTATIONS	LIST_SIZE	TOTAL_NUM_ANNOTATIONS	POPULATION_SIZE	FDR_RATE	EXPECTED_FALSE_POSITIVES	ANNOTATED_GENES
GO:XXXXXXX	unannotated	0	0	2	21		6476	0.00%	0	YJL007C, YDR187C
GO:0009267	cellular response to starvation	0.001955961	2.75E-05	3	21	19	6476	0.00%	0	YPL154C, YLR155C, YLR157C
GO:0031668	cellular response to extracellular stimulus	0.001955961	2.75E-05	3	21	19	6476	0.00%	0	YPL154C, YLR155C, YLR157C
GO:0031669	cellular response to nutrient levels	0.001955961	2.75E-05	3	21	19	6476	0.00%	0	YPL154C, YLR155C, YLR157C
GO:0042594	response to starvation	0.001955961	2.75E-05	3	21	19	6476	0.00%	0	YPL154C, YLR155C, YLR157C
GO:0033554	cellular response to stress	0.003089142	4.35E-05	3	21	22	6476	0.00%	0	YPL154C, YLR155C, YLR157C
GO:0051716	cellular response to stimulus	0.003089142	4.35E-05	3	21	22	6476	0.00%	0	YPL154C, YLR155C, YLR157C
GO:0006530	asparagine catabolic process	0.007069842	9.96E-05	2	21	5	6476	0.00%	0	YLR155C, YLR157C
GO:0006995	cellular response to nitrogen starvation	0.007069842	9.96E-05	2	21	5	6476	0.00%	0	YLR155C, YLR157C
GO:0043562	cellular response to nitrogen levels	0.007069842	9.96E-05	2	21	5	6476	0.00%	0	YLR155C, YLR157C
GO:0009605	response to external stimulus	0.013909998	0.000195915	3	21	36	6476	0.36%	0.04	YPL154C, YLR155C, YLR157C
GO:0009991	response to extracellular stimulus	0.013909998	0.000195915	3	21	36	6476	0.33%	0.04	YPL154C, YLR155C, YLR157C
GO:0031667	response to nutrient levels	0.013909998	0.000195915	3	21	36	6476	0.31%	0.04	YPL154C, YLR155C, YLR157C
GO:0006528	asparagine metabolic process	0.025252943	0.000355675	2	21	9	6476	0.43%	0.06	YLR155C, YLR157C
GO:0009068	aspartate family amino acid catabolic process	0.031504475	0.000443725	2	21	10	6476	0.53%	0.08	YLR155C, YLR157C
Cluster 71
GOID	TERM	CORRECTED_PVALUE	UNCORRECTED_PVALUE	NUM_LIST_ANNOTATIONS	LIST_SIZE	TOTAL_NUM_ANNOTATIONS	POPULATION_SIZE	FDR_RATE	EXPECTED_FALSE_POSITIVES	ANNOTATED_GENES
GO:0051179	localization	0.049034255	0.000742943	10	21	1047	6476	18.00%	0.18	YMR183C, YLR246W, YCL025C, YCR024C-A, YDR432W, YDR276C, YML116W, YLR034C, YFL050C, YJR010C-A
Cluster 74
GOID	TERM	CORRECTED_PVALUE	UNCORRECTED_PVALUE	NUM_LIST_ANNOTATIONS	LIST_SIZE	TOTAL_NUM_ANNOTATIONS	POPULATION_SIZE	FDR_RATE	EXPECTED_FALSE_POSITIVES	ANNOTATED_GENES
GO:0042254	ribosome biogenesis and assembly	7.33E-10	1.13E-11	13	20	410	6476	0.00%	0	YLR129W, YJL148W, YPL157W, YHR148W, YLR074C, YJL033W, YDR398W, YDR496C, YLR276C, YKL172W, YNR038W, YPL146C, YLL011W
GO:0022613	ribonucleoprotein complex biogenesis and assembly	5.87E-09	9.03E-11	13	20	483	6476	0.00%	0	YLR129W, YJL148W, YPL157W, YHR148W, YLR074C, YJL033W, YDR398W, YDR496C, YLR276C, YKL172W, YNR038W, YPL146C, YLL011W
GO:0006364	rRNA processing	1.24E-06	1.91E-08	9	20	250	6476	0.00%	0	YLR129W, YHR148W, YJL033W, YDR398W, YKL172W, YLR276C, YNR038W, YLL011W, YPL146C
GO:0016072	rRNA metabolic process	1.58E-06	2.43E-08	9	20	257	6476	0.00%	0	YLR129W, YHR148W, YJL033W, YDR398W, YKL172W, YLR276C, YNR038W, YLL011W, YPL146C
GO:0006396	RNA processing	3.51E-05	5.40E-07	10	20	492	6476	0.00%	0	YLR129W, YPL157W, YHR148W, YJL033W, YDR398W, YKL172W, YLR276C, YNR038W, YLL011W, YPL146C
GO:0006996	organelle organization and biogenesis	4.77E-05	7.34E-07	15	20	1439	6476	0.00%	0	YLR129W, YJL148W, YPL157W, YPL112C, YHR148W, YLR074C, YJL033W, YLR321C, YDR398W, YDR496C, YLR276C, YKL172W, YNR038W, YPL146C, YLL011W
GO:0016070	RNA metabolic process	8.88E-05	1.37E-06	13	20	1057	6476	0.00%	0	YLR129W, YJL148W, YPL157W, YHR148W, YJL033W, YLR321C, YDR398W, YDR496C, YKL172W, YLR276C, YNR038W, YPL146C, YLL011W
GO:0006139	nucleobase, nucleoside, nucleotide and nucleic acid metabolic process	0.016239636	0.000249841	13	20	1669	6476	0.50%	0.04	YLR129W, YJL148W, YPL157W, YHR148W, YJL033W, YLR321C, YDR398W, YDR496C, YKL172W, YLR276C, YNR038W, YPL146C, YLL011W
GO:0010467	gene expression	0.017440979	0.000268323	13	20	1680	6476	0.89%	0.08	YLR129W, YJL148W, YPL157W, YHR148W, YJL033W, YLR321C, YDR398W, YDR496C, YKL172W, YLR276C, YNR038W, YPL146C, YLL011W
GO:0016043	cellular component organization and biogenesis	0.019712083	0.000303263	15	20	2266	6476	0.80%	0.08	YLR129W, YJL148W, YPL157W, YPL112C, YHR148W, YLR074C, YJL033W, YLR321C, YDR398W, YDR496C, YLR276C, YKL172W, YNR038W, YPL146C, YLL011W
GO:0000462	maturation of SSU-rRNA from tricistronic rRNA transcript (SSU-rRNA, 5.8S rRNA, LSU-rRNA)	0.021393197	0.000329126	3	20	45	6476	1.09%	0.12	YLR129W, YDR398W, YLL011W
GO:0030490	maturation of SSU-rRNA	0.02434997	0.000374615	3	20	47	6476	1.00%	0.12	YLR129W, YDR398W, YLL011W
Cluster 76
GOID	TERM	CORRECTED_PVALUE	UNCORRECTED_PVALUE	NUM_LIST_ANNOTATIONS	LIST_SIZE	TOTAL_NUM_ANNOTATIONS	POPULATION_SIZE	FDR_RATE	EXPECTED_FALSE_POSITIVES	ANNOTATED_GENES
GO:0006123	mitochondrial electron transport, cytochrome c to oxygen	0.016473659	0.000401797	2	20	10	6476	22.00%	0.22	YGL187C, YHR051W
Cluster 79
GOID	TERM	CORRECTED_PVALUE	UNCORRECTED_PVALUE	NUM_LIST_ANNOTATIONS	LIST_SIZE	TOTAL_NUM_ANNOTATIONS	POPULATION_SIZE	FDR_RATE	EXPECTED_FALSE_POSITIVES	ANNOTATED_GENES
GO:XXXXXXX	unannotated	0	0	3	20		6476	0.00%	0	YDL068W, YGL052W, YDR203W
GO:0006896	Golgi to vacuole transport	0.001761446	4.89E-05	3	20	24	6476	5.00%	0.1	YOR036W, YKL135C, YMR197C
GO:0006892	post-Golgi vesicle-mediated transport	0.04172778	0.001159105	3	20	69	6476	10.00%	0.3	YOR036W, YKL135C, YMR197C
Cluster 80
GOID	TERM	CORRECTED_PVALUE	UNCORRECTED_PVALUE	NUM_LIST_ANNOTATIONS	LIST_SIZE	TOTAL_NUM_ANNOTATIONS	POPULATION_SIZE	FDR_RATE	EXPECTED_FALSE_POSITIVES	ANNOTATED_GENES
GO:0044249	cellular biosynthetic process	0.000538749	6.65E-06	12	20	1002	6476	0.00%	0	YNL067W, YHL015W, YGR192C, YPR043W, YGR214W, YOL039W, YCR012W, YHR203C, YPL079W, YOL086C, YPL131W, YOL139C
GO:0009058	biosynthetic process	0.000758267	9.36E-06	13	20	1246	6476	0.00%	0	YNL067W, YHL015W, YGR192C, YPR043W, YGR214W, YOL039W, YCR012W, YHR203C, YPL079W, YOL086C, YPR113W, YPL131W, YOL139C
GO:0009059	macromolecule biosynthetic process	0.001222185	1.51E-05	11	20	885	6476	0.00%	0	YNL067W, YHL015W, YGR192C, YPR043W, YGR214W, YOL039W, YCR012W, YHR203C, YPL079W, YPL131W, YOL139C
GO:0006412	translation	0.00737967	9.11E-05	9	20	686	6476	0.50%	0.02	YNL067W, YHL015W, YPR043W, YGR214W, YOL039W, YHR203C, YPL079W, YPL131W, YOL139C
GO:0006007	glucose catabolic process	0.011488737	0.000141836	3	20	34	6476	0.40%	0.02	YCR012W, YHR183W, YGR192C
GO:0046165	alcohol biosynthetic process	0.013654219	0.000168571	3	20	36	6476	0.33%	0.02	YCR012W, YGR192C, YOL086C
GO:0019320	hexose catabolic process	0.017373981	0.000214494	3	20	39	6476	1.43%	0.1	YCR012W, YHR183W, YGR192C
GO:0046365	monosaccharide catabolic process	0.02493102	0.00030779	3	20	44	6476	2.25%	0.18	YCR012W, YHR183W, YGR192C
GO:0046164	alcohol catabolic process	0.030343809	0.000374615	3	20	47	6476	2.00%	0.18	YCR012W, YHR183W, YGR192C
Cluster 84
GOID	TERM	CORRECTED_PVALUE	UNCORRECTED_PVALUE	NUM_LIST_ANNOTATIONS	LIST_SIZE	TOTAL_NUM_ANNOTATIONS	POPULATION_SIZE	FDR_RATE	EXPECTED_FALSE_POSITIVES	ANNOTATED_GENES
GO:0006400	tRNA modification	0.027892806	0.000457259	3	19	53	6476	6.00%	0.06	YML014W, YGL050W, YJL035C
Cluster 86
GOID	TERM	CORRECTED_PVALUE	UNCORRECTED_PVALUE	NUM_LIST_ANNOTATIONS	LIST_SIZE	TOTAL_NUM_ANNOTATIONS	POPULATION_SIZE	FDR_RATE	EXPECTED_FALSE_POSITIVES	ANNOTATED_GENES
GO:0007532	regulation of transcription, mating-type specific	0.013784878	0.000225982	2	19	8	6476	6.00%	0.06	YCL066W, YCR040W
Cluster 91
GOID	TERM	CORRECTED_PVALUE	UNCORRECTED_PVALUE	NUM_LIST_ANNOTATIONS	LIST_SIZE	TOTAL_NUM_ANNOTATIONS	POPULATION_SIZE	FDR_RATE	EXPECTED_FALSE_POSITIVES	ANNOTATED_GENES
GO:XXXXXXX	unannotated	0	0	2	19		6476	0.00%	0	YKL076C, YCRX09C
GO:0044249	cellular biosynthetic process	0.006927257	0.000182296	10	19	1002	6476	5.00%	0.1	YLR441C, YOR167C, YOL143C, YGR148C, YLR406C, YKL006W, YKL056C, YGL030W, YGL148W, YOL040C
GO:0006412	translation	0.015071485	0.000396618	8	19	686	6476	8.00%	0.24	YLR441C, YOR167C, YGR148C, YLR406C, YKL006W, YKL056C, YGL030W, YOL040C
GO:0009058	biosynthetic process	0.043087647	0.001133885	10	19	1246	6476	11.50%	0.46	YLR441C, YOR167C, YOL143C, YGR148C, YLR406C, YKL006W, YKL056C, YGL030W, YGL148W, YOL040C
Cluster 97
GOID	TERM	CORRECTED_PVALUE	UNCORRECTED_PVALUE	NUM_LIST_ANNOTATIONS	LIST_SIZE	TOTAL_NUM_ANNOTATIONS	POPULATION_SIZE	FDR_RATE	EXPECTED_FALSE_POSITIVES	ANNOTATED_GENES
GO:0022613	ribonucleoprotein complex biogenesis and assembly	0.010606689	0.000189405	7	18	483	6476	2.00%	0.02	YLR222C, YOR206W, YLR401C, YOR204W, YKL191W, YGL097W, YPR137W
GO:0042254	ribosome biogenesis and assembly	0.033562876	0.000599337	6	18	410	6476	2.00%	0.04	YLR222C, YOR206W, YLR401C, YKL191W, YGL097W, YPR137W
Cluster 100
GOID	TERM	CORRECTED_PVALUE	UNCORRECTED_PVALUE	NUM_LIST_ANNOTATIONS	LIST_SIZE	TOTAL_NUM_ANNOTATIONS	POPULATION_SIZE	FDR_RATE	EXPECTED_FALSE_POSITIVES	ANNOTATED_GENES
GO:0044249	cellular biosynthetic process	6.50E-05	1.33E-06	12	18	1002	6476	0.00%	0	YLR325C, YEL054C, YLR388W, YJL190C, YEL009C, YPR102C, YLR264W, YER074W, YIL051C, YIL148W, YEL034W, YIL133C
GO:0009058	biosynthetic process	7.47E-05	1.52E-06	13	18	1246	6476	0.00%	0	YLR325C, YEL054C, YLR388W, YHR007C, YJL190C, YEL009C, YPR102C, YLR264W, YER074W, YIL051C, YIL148W, YEL034W, YIL133C
GO:0006412	translation	0.000162115	3.31E-06	10	18	686	6476	0.00%	0	YLR325C, YEL054C, YLR388W, YJL190C, YPR102C, YER074W, YLR264W, YIL148W, YEL034W, YIL133C
GO:0009059	macromolecule biosynthetic process	0.001637663	3.34E-05	10	18	885	6476	0.00%	0	YLR325C, YEL054C, YLR388W, YJL190C, YPR102C, YER074W, YLR264W, YIL148W, YEL034W, YIL133C
GO:0010467	gene expression	0.002498633	5.10E-05	13	18	1680	6476	0.00%	0	YLR325C, YEL054C, YLR388W, YJL190C, YEL009C, YPR102C, YDR378C, YLR264W, YER074W, YEL026W, YIL148W, YEL034W, YIL133C
GO:0044238	primary metabolic process	0.043713259	0.000892107	16	18	3312	6476	4.33%	0.26	YLR325C, YEL054C, YLR388W, YHR007C, YJL190C, YDR399W, YEL009C, YPR102C, YDR378C, YLR264W, YER074W, YIL051C, YEL026W, YIL148W, YEL034W, YIL133C
Cluster 108
GOID	TERM	CORRECTED_PVALUE	UNCORRECTED_PVALUE	NUM_LIST_ANNOTATIONS	LIST_SIZE	TOTAL_NUM_ANNOTATIONS	POPULATION_SIZE	FDR_RATE	EXPECTED_FALSE_POSITIVES	ANNOTATED_GENES
GO:XXXXXXX	unannotated	0	0	2	18		6476	0.00%	0	YDL041W, YGL165C
GO:0017038	protein import	0.015693252	0.000193744	4	18	109	6476	0.00%	0	YJL061W, YJL041W, YIR004W, YOR232W
Cluster 112
GOID	TERM	CORRECTED_PVALUE	UNCORRECTED_PVALUE	NUM_LIST_ANNOTATIONS	LIST_SIZE	TOTAL_NUM_ANNOTATIONS	POPULATION_SIZE	FDR_RATE	EXPECTED_FALSE_POSITIVES	ANNOTATED_GENES
GO:0006487	protein amino acid N-linked glycosylation	0.011249474	0.000288448	3	18	48	6476	28.00%	0.28	YJL002C, YHR181W, YOR085W
GO:0006486	protein amino acid glycosylation	0.038730866	0.000993099	3	18	73	6476	24.00%	0.48	YJL002C, YHR181W, YOR085W
GO:0043413	biopolymer glycosylation	0.038730866	0.000993099	3	18	73	6476	16.00%	0.48	YJL002C, YHR181W, YOR085W
GO:0009101	glycoprotein biosynthetic process	0.046963878	0.001204202	3	18	78	6476	13.50%	0.54	YJL002C, YHR181W, YOR085W
GO:0009100	glycoprotein metabolic process	0.048732843	0.00124956	3	18	79	6476	11.20%	0.56	YJL002C, YHR181W, YOR085W
Cluster 113
GOID	TERM	CORRECTED_PVALUE	UNCORRECTED_PVALUE	NUM_LIST_ANNOTATIONS	LIST_SIZE	TOTAL_NUM_ANNOTATIONS	POPULATION_SIZE	FDR_RATE	EXPECTED_FALSE_POSITIVES	ANNOTATED_GENES
GO:0000096	sulfur amino acid metabolic process	5.69E-05	1.63E-06	4	18	33	6476	0.00%	0	YKL001C, YLR303W, YLL062C, YER091C
GO:0006790	sulfur metabolic process	0.001005091	2.87E-05	4	18	67	6476	0.00%	0	YKL001C, YLR303W, YLL062C, YER091C
GO:0006555	methionine metabolic process	0.001231785	3.52E-05	3	18	24	6476	0.00%	0	YKL001C, YLR303W, YER091C
GO:0006519	amino acid and derivative metabolic process	0.00633551	0.000181015	5	18	204	6476	0.50%	0.02	YKL001C, YLR303W, YMR020W, YLL062C, YER091C
GO:0009066	aspartate family amino acid metabolic process	0.008891459	0.000254042	3	18	46	6476	0.40%	0.02	YKL001C, YLR303W, YER091C
GO:0009308	amine metabolic process	0.01110348	0.000317242	5	18	230	6476	0.33%	0.02	YKL001C, YLR303W, YMR020W, YLL062C, YER091C
GO:0006807	nitrogen compound metabolic process	0.016642181	0.000475491	5	18	251	6476	1.43%	0.1	YKL001C, YLR303W, YMR020W, YLL062C, YER091C
GO:0000097	sulfur amino acid biosynthetic process	0.019564263	0.000558979	2	18	13	6476	1.75%	0.14	YLR303W, YER091C
Cluster 116
GOID	TERM	CORRECTED_PVALUE	UNCORRECTED_PVALUE	NUM_LIST_ANNOTATIONS	LIST_SIZE	TOTAL_NUM_ANNOTATIONS	POPULATION_SIZE	FDR_RATE	EXPECTED_FALSE_POSITIVES	ANNOTATED_GENES
GO:0006725	aromatic compound metabolic process	0.035388703	0.000620854	3	17	66	6476	22.00%	0.22	YBR249C, YDL106C, YBR006W
Cluster 117
GOID	TERM	CORRECTED_PVALUE	UNCORRECTED_PVALUE	NUM_LIST_ANNOTATIONS	LIST_SIZE	TOTAL_NUM_ANNOTATIONS	POPULATION_SIZE	FDR_RATE	EXPECTED_FALSE_POSITIVES	ANNOTATED_GENES
GO:0006566	threonine metabolic process	0.009897277	0.00017995	2	17	8	6476	0.00%	0	YJR139C, YCL064C
Cluster 120
GOID	TERM	CORRECTED_PVALUE	UNCORRECTED_PVALUE	NUM_LIST_ANNOTATIONS	LIST_SIZE	TOTAL_NUM_ANNOTATIONS	POPULATION_SIZE	FDR_RATE	EXPECTED_FALSE_POSITIVES	ANNOTATED_GENES
GO:0006526	arginine biosynthetic process	0.02248848	0.000288314	2	17	10	6476	30.00%	0.3	YOR130C, YHR018C
Cluster 121
GOID	TERM	CORRECTED_PVALUE	UNCORRECTED_PVALUE	NUM_LIST_ANNOTATIONS	LIST_SIZE	TOTAL_NUM_ANNOTATIONS	POPULATION_SIZE	FDR_RATE	EXPECTED_FALSE_POSITIVES	ANNOTATED_GENES
GO:0009152	purine ribonucleotide biosynthetic process	0.008504581	0.000119783	3	17	38	6476	10.00%	0.1	YLR359W, YLR295C, YKL016C
GO:0009260	ribonucleotide biosynthetic process	0.009928017	0.000139831	3	17	40	6476	5.00%	0.1	YLR359W, YLR295C, YKL016C
GO:0030036	actin cytoskeleton organization and biogenesis	0.010086984	0.00014207	4	17	107	6476	3.33%	0.1	YJL020C, YDL029W, YLL050C, YCR088W
GO:0006164	purine nucleotide biosynthetic process	0.010694423	0.000150626	3	17	41	6476	2.50%	0.1	YLR359W, YLR295C, YKL016C
GO:0009150	purine ribonucleotide metabolic process	0.010694423	0.000150626	3	17	41	6476	2.00%	0.1	YLR359W, YLR295C, YKL016C
GO:0030029	actin filament-based process	0.012041902	0.000169604	4	17	112	6476	1.67%	0.1	YJL020C, YDL029W, YLL050C, YCR088W
GO:0009259	ribonucleotide metabolic process	0.012340696	0.000173813	3	17	43	6476	1.43%	0.1	YLR359W, YLR295C, YKL016C
GO:0006163	purine nucleotide metabolic process	0.016109589	0.000226896	3	17	47	6476	1.25%	0.1	YLR359W, YLR295C, YKL016C
GO:0055086	nucleobase, nucleoside and nucleotide metabolic process	0.029185964	0.00041107	4	17	141	6476	1.56%	0.14	YLR359W, YNR012W, YLR295C, YKL016C
GO:0009165	nucleotide biosynthetic process	0.031674144	0.000446115	3	17	59	6476	1.40%	0.14	YLR359W, YLR295C, YKL016C
Cluster 122
GOID	TERM	CORRECTED_PVALUE	UNCORRECTED_PVALUE	NUM_LIST_ANNOTATIONS	LIST_SIZE	TOTAL_NUM_ANNOTATIONS	POPULATION_SIZE	FDR_RATE	EXPECTED_FALSE_POSITIVES	ANNOTATED_GENES
GO:XXXXXXX	unannotated	0	0	3	16		6476	0.00%	0	YJL195C, YCR041W, YDR355C
GO:0006038	cell wall chitin biosynthetic process	0.034713342	0.000439409	2	16	13	6476	33.00%	0.66	YBL061C, YJL099W
GO:0006037	cell wall chitin metabolic process	0.040440555	0.000511906	2	16	14	6476	23.33%	0.7	YBL061C, YJL099W
GO:0006031	chitin biosynthetic process	0.04659496	0.00058981	2	16	15	6476	18.00%	0.72	YBL061C, YJL099W
Cluster 124
GOID	TERM	CORRECTED_PVALUE	UNCORRECTED_PVALUE	NUM_LIST_ANNOTATIONS	LIST_SIZE	TOTAL_NUM_ANNOTATIONS	POPULATION_SIZE	FDR_RATE	EXPECTED_FALSE_POSITIVES	ANNOTATED_GENES
GO:0000723	telomere maintenance	0.015935978	0.000388682	5	16	274	6476	22.00%	0.22	YGR042W, YDR545W, YCR037C, YPR131C, YNL339C
GO:0032200	telomere organization and biogenesis	0.015935978	0.000388682	5	16	274	6476	11.00%	0.22	YGR042W, YDR545W, YCR037C, YPR131C, YNL339C
GO:0000722	telomere maintenance via recombination	0.039156032	0.000955025	2	16	19	6476	10.00%	0.3	YDR545W, YNL339C
Cluster 127
GOID	TERM	CORRECTED_PVALUE	UNCORRECTED_PVALUE	NUM_LIST_ANNOTATIONS	LIST_SIZE	TOTAL_NUM_ANNOTATIONS	POPULATION_SIZE	FDR_RATE	EXPECTED_FALSE_POSITIVES	ANNOTATED_GENES
GO:0006091	generation of precursor metabolites and energy	0.04129478	0.000860308	4	16	183	6476	30.00%	0.3	YOR002W, YML120C, YLL041C, YJL209W
Cluster 129
GOID	TERM	CORRECTED_PVALUE	UNCORRECTED_PVALUE	NUM_LIST_ANNOTATIONS	LIST_SIZE	TOTAL_NUM_ANNOTATIONS	POPULATION_SIZE	FDR_RATE	EXPECTED_FALSE_POSITIVES	ANNOTATED_GENES
GO:XXXXXXX	unannotated	0	0	2	16		6476	0.00%	0	YLR339C, YFL032W
GO:0032197	transposition, RNA-mediated	0.002004135	6.91E-05	4	16	95	6476	3.00%	0.06	YCL020W, YCL019W, YAR010C, YBL101W-A
GO:0032196	transposition	0.00296468	0.00010223	4	16	105	6476	2.00%	0.06	YCL020W, YCL019W, YAR010C, YBL101W-A
Cluster 132
GOID	TERM	CORRECTED_PVALUE	UNCORRECTED_PVALUE	NUM_LIST_ANNOTATIONS	LIST_SIZE	TOTAL_NUM_ANNOTATIONS	POPULATION_SIZE	FDR_RATE	EXPECTED_FALSE_POSITIVES	ANNOTATED_GENES
GO:0000101	sulfur amino acid transport	0.001994588	5.70E-05	2	16	5	6476	0.00%	0	YGR055W, YNL003C
Cluster 134
GOID	TERM	CORRECTED_PVALUE	UNCORRECTED_PVALUE	NUM_LIST_ANNOTATIONS	LIST_SIZE	TOTAL_NUM_ANNOTATIONS	POPULATION_SIZE	FDR_RATE	EXPECTED_FALSE_POSITIVES	ANNOTATED_GENES
GO:0007242	intracellular signaling cascade	0.02319084	0.000286307	4	16	137	6476	14.00%	0.14	YNL006W, YKL051W, YIL119C, YKR055W
GO:0009065	glutamine family amino acid catabolic process	0.03559216	0.000439409	2	16	13	6476	7.00%	0.14	YKL015W, YLR438W
Cluster 137
GOID	TERM	CORRECTED_PVALUE	UNCORRECTED_PVALUE	NUM_LIST_ANNOTATIONS	LIST_SIZE	TOTAL_NUM_ANNOTATIONS	POPULATION_SIZE	FDR_RATE	EXPECTED_FALSE_POSITIVES	ANNOTATED_GENES
GO:0007033	vacuole organization and biogenesis	0.044145695	0.000538362	3	16	67	6476	18.00%	0.18	YDR456W, YBR127C, YBR109C
Cluster 138
GOID	TERM	CORRECTED_PVALUE	UNCORRECTED_PVALUE	NUM_LIST_ANNOTATIONS	LIST_SIZE	TOTAL_NUM_ANNOTATIONS	POPULATION_SIZE	FDR_RATE	EXPECTED_FALSE_POSITIVES	ANNOTATED_GENES
GO:0006526	arginine biosynthetic process	0.01578547	0.000254604	2	16	10	6476	8.00%	0.08	YOR130C, YOL058W
GO:0000051	urea cycle intermediate metabolic process	0.036568197	0.00058981	2	16	15	6476	8.00%	0.16	YOR130C, YOL058W
GO:0006525	arginine metabolic process	0.036568197	0.00058981	2	16	15	6476	5.33%	0.16	YOR130C, YOL058W
Cluster 139
GOID	TERM	CORRECTED_PVALUE	UNCORRECTED_PVALUE	NUM_LIST_ANNOTATIONS	LIST_SIZE	TOTAL_NUM_ANNOTATIONS	POPULATION_SIZE	FDR_RATE	EXPECTED_FALSE_POSITIVES	ANNOTATED_GENES
GO:0009415	response to water	0.000543736	5.72E-06	2	16	2	6476	0.00%	0	YMR037C, YKL062W
GO:0010286	heat acclimation	0.000543736	5.72E-06	2	16	2	6476	0.00%	0	YMR037C, YKL062W
GO:0050826	response to freezing	0.000543736	5.72E-06	2	16	2	6476	0.00%	0	YMR037C, YKL062W
GO:0051599	response to hydrostatic pressure	0.000543736	5.72E-06	2	16	2	6476	0.00%	0	YMR037C, YKL062W
GO:0042149	cellular response to glucose starvation	0.005413881	5.70E-05	2	16	5	6476	0.00%	0	YMR037C, YKL062W
GO:0043618	regulation of transcription from RNA polymerase II promoter in response to stress	0.005413881	5.70E-05	2	16	5	6476	0.00%	0	YMR037C, YKL062W
GO:0043620	regulation of transcription in response to stress	0.005413881	5.70E-05	2	16	5	6476	0.00%	0	YMR037C, YKL062W
GO:0001306	age-dependent response to oxidative stress	0.008109116	8.54E-05	2	16	6	6476	0.00%	0	YMR037C, YKL062W
GO:0001323	age-dependent general metabolic decline during chronological cell aging	0.008109116	8.54E-05	2	16	6	6476	0.00%	0	YMR037C, YKL062W
GO:0001324	age-dependent response to oxidative stress during chronological cell aging	0.008109116	8.54E-05	2	16	6	6476	0.00%	0	YMR037C, YKL062W
GO:0007571	age-dependent general metabolic decline	0.0113364	0.000119331	2	16	7	6476	0.00%	0	YMR037C, YKL062W
GO:0009409	response to cold	0.0113364	0.000119331	2	16	7	6476	0.00%	0	YMR037C, YKL062W
GO:0001300	chronological cell aging	0.041743892	0.000439409	2	16	13	6476	1.08%	0.14	YMR037C, YKL062W
Cluster 140
GOID	TERM	CORRECTED_PVALUE	UNCORRECTED_PVALUE	NUM_LIST_ANNOTATIONS	LIST_SIZE	TOTAL_NUM_ANNOTATIONS	POPULATION_SIZE	FDR_RATE	EXPECTED_FALSE_POSITIVES	ANNOTATED_GENES
GO:0006896	Golgi to vacuole transport	0.000790716	1.98E-05	3	15	24	6476	0.00%	0	YKL135C, YMR197C, YIL173W
GO:0006892	post-Golgi vesicle-mediated transport	0.01922496	0.000480624	3	15	69	6476	9.00%	0.18	YKL135C, YMR197C, YIL173W
Cluster 143
GOID	TERM	CORRECTED_PVALUE	UNCORRECTED_PVALUE	NUM_LIST_ANNOTATIONS	LIST_SIZE	TOTAL_NUM_ANNOTATIONS	POPULATION_SIZE	FDR_RATE	EXPECTED_FALSE_POSITIVES	ANNOTATED_GENES
GO:XXXXXXX	unannotated	0	0	3	15		6476	0.00%	0	YGR069W, YOR333C, YJL142C
GO:0000751	cell cycle arrest in response to pheromone	0.006955214	0.000139104	2	15	8	6476	4.00%	0.08	YDR200C, YMR052W
GO:0019878	lysine biosynthetic process via aminoadipic acid	0.006955214	0.000139104	2	15	8	6476	2.67%	0.08	YGL154C, YDR034C
GO:0006553	lysine metabolic process	0.008930451	0.000178609	2	15	9	6476	2.00%	0.08	YGL154C, YDR034C
GO:0009085	lysine biosynthetic process	0.008930451	0.000178609	2	15	9	6476	1.60%	0.08	YGL154C, YDR034C
GO:0007050	cell cycle arrest	0.013607254	0.000272145	2	15	11	6476	4.00%	0.24	YDR200C, YMR052W
GO:0045786	negative regulation of progression through cell cycle	0.019245954	0.000384919	2	15	13	6476	3.43%	0.24	YDR200C, YMR052W
GO:0009067	aspartate family amino acid biosynthetic process	0.046443935	0.000928879	2	15	20	6476	6.00%	0.48	YGL154C, YDR034C
Cluster 145
GOID	TERM	CORRECTED_PVALUE	UNCORRECTED_PVALUE	NUM_LIST_ANNOTATIONS	LIST_SIZE	TOTAL_NUM_ANNOTATIONS	POPULATION_SIZE	FDR_RATE	EXPECTED_FALSE_POSITIVES	ANNOTATED_GENES
GO:0006826	iron ion transport	0.042728421	0.000928879	2	15	20	6476	24.00%	0.24	YFL041W, YOL158C
Cluster 147
GOID	TERM	CORRECTED_PVALUE	UNCORRECTED_PVALUE	NUM_LIST_ANNOTATIONS	LIST_SIZE	TOTAL_NUM_ANNOTATIONS	POPULATION_SIZE	FDR_RATE	EXPECTED_FALSE_POSITIVES	ANNOTATED_GENES
GO:0006066	alcohol metabolic process	0.001725285	2.40E-05	5	15	164	6476	0.00%	0	YGL253W, YDR081C, YLR044C, YKL060C, YBR058C
GO:0006090	pyruvate metabolic process	0.006293753	8.74E-05	3	15	39	6476	0.00%	0	YLR044C, YKL060C, YBR058C
GO:0019655	glucose catabolic process to ethanol	0.007521698	0.000104468	2	15	7	6476	0.67%	0.02	YDR081C, YLR044C
GO:0019660	glycolytic fermentation	0.010015509	0.000139104	2	15	8	6476	1.00%	0.04	YDR081C, YLR044C
GO:0032787	monocarboxylic acid metabolic process	0.011725953	0.00016286	4	15	127	6476	0.80%	0.04	YGR204W, YLR044C, YKL060C, YBR058C
GO:0006067	ethanol metabolic process	0.023481873	0.000326137	2	15	12	6476	1.67%	0.1	YDR081C, YLR044C
GO:0006006	glucose metabolic process	0.03034999	0.000421528	3	15	66	6476	1.71%	0.12	YGL253W, YKL060C, YBR058C
GO:0006113	fermentation	0.048064083	0.000667557	2	15	17	6476	1.75%	0.14	YDR081C, YLR044C
Cluster 150
GOID	TERM	CORRECTED_PVALUE	UNCORRECTED_PVALUE	NUM_LIST_ANNOTATIONS	LIST_SIZE	TOTAL_NUM_ANNOTATIONS	POPULATION_SIZE	FDR_RATE	EXPECTED_FALSE_POSITIVES	ANNOTATED_GENES
GO:0010038	response to metal ion	0.043499811	0.000749997	2	15	18	6476	18.00%	0.18	YNL103W, YOL002C
Cluster 151
GOID	TERM	CORRECTED_PVALUE	UNCORRECTED_PVALUE	NUM_LIST_ANNOTATIONS	LIST_SIZE	TOTAL_NUM_ANNOTATIONS	POPULATION_SIZE	FDR_RATE	EXPECTED_FALSE_POSITIVES	ANNOTATED_GENES
GO:0006888	ER to Golgi vesicle-mediated transport	0.042282994	0.000797792	3	15	82	6476	28.00%	0.28	YGL200C, YBR002C, YDR472W
Cluster 152
GOID	TERM	CORRECTED_PVALUE	UNCORRECTED_PVALUE	NUM_LIST_ANNOTATIONS	LIST_SIZE	TOTAL_NUM_ANNOTATIONS	POPULATION_SIZE	FDR_RATE	EXPECTED_FALSE_POSITIVES	ANNOTATED_GENES
GO:0000097	sulfur amino acid biosynthetic process	0.018861035	0.000384919	2	15	13	6476	6.00%	0.06	YNL277W, YIR017C
Cluster 153
GOID	TERM	CORRECTED_PVALUE	UNCORRECTED_PVALUE	NUM_LIST_ANNOTATIONS	LIST_SIZE	TOTAL_NUM_ANNOTATIONS	POPULATION_SIZE	FDR_RATE	EXPECTED_FALSE_POSITIVES	ANNOTATED_GENES
GO:0000114	G1-specific transcription in mitotic cell cycle	0.031393	0.000448471	2	14	15	6476	12.00%	0.12	YIL046W, YGR274C
Cluster 154
GOID	TERM	CORRECTED_PVALUE	UNCORRECTED_PVALUE	NUM_LIST_ANNOTATIONS	LIST_SIZE	TOTAL_NUM_ANNOTATIONS	POPULATION_SIZE	FDR_RATE	EXPECTED_FALSE_POSITIVES	ANNOTATED_GENES
GO:XXXXXXX	unannotated	0	0	2	14		6476	0.00%	0	YAR060C, YPR099C
GO:0006813	potassium ion transport	0.001427013	4.32E-05	2	14	5	6476	0.00%	0	YOL027C, YDR039C
Cluster 155
GOID	TERM	CORRECTED_PVALUE	UNCORRECTED_PVALUE	NUM_LIST_ANNOTATIONS	LIST_SIZE	TOTAL_NUM_ANNOTATIONS	POPULATION_SIZE	FDR_RATE	EXPECTED_FALSE_POSITIVES	ANNOTATED_GENES
GO:0016237	microautophagy	0.010623504	0.000236078	2	14	11	6476	2.00%	0.02	YER072W, YJL012C
GO:0010324	membrane invagination	0.045932411	0.00102072	3	14	96	6476	9.00%	0.18	YER072W, YPR165W, YJL012C
Cluster 166
GOID	TERM	CORRECTED_PVALUE	UNCORRECTED_PVALUE	NUM_LIST_ANNOTATIONS	LIST_SIZE	TOTAL_NUM_ANNOTATIONS	POPULATION_SIZE	FDR_RATE	EXPECTED_FALSE_POSITIVES	ANNOTATED_GENES
GO:XXXXXXX	unannotated	0	0	4	14		6476	0.00%	0	YIL058W, YJL169W, YDR187C, YCLX02C
GO:0007571	age-dependent general metabolic decline	0.004076353	9.06E-05	2	14	7	6476	0.00%	0	YJR121W, YJR104C
Cluster 167
GOID	TERM	CORRECTED_PVALUE	UNCORRECTED_PVALUE	NUM_LIST_ANNOTATIONS	LIST_SIZE	TOTAL_NUM_ANNOTATIONS	POPULATION_SIZE	FDR_RATE	EXPECTED_FALSE_POSITIVES	ANNOTATED_GENES
GO:0000209	protein polyubiquitination	0.020969547	0.000806521	2	14	20	6476	22.00%	0.22	YGR184C, YGL087C
Cluster 169
GOID	TERM	CORRECTED_PVALUE	UNCORRECTED_PVALUE	NUM_LIST_ANNOTATIONS	LIST_SIZE	TOTAL_NUM_ANNOTATIONS	POPULATION_SIZE	FDR_RATE	EXPECTED_FALSE_POSITIVES	ANNOTATED_GENES
GO:0006412	translation	0.013793167	0.000255429	7	14	686	6476	6.00%	0.06	YBL027W, YPL198W, YBR084C-A, YLR448W, YBR031W, YBR048W, YOR234C
GO:0044249	cellular biosynthetic process	0.021645869	0.000400849	8	14	1002	6476	5.00%	0.1	YBR084C-A, YLR448W, YOR234C, YBL027W, YPL198W, YBR031W, YPL273W, YBR048W
Cluster 175
GOID	TERM	CORRECTED_PVALUE	UNCORRECTED_PVALUE	NUM_LIST_ANNOTATIONS	LIST_SIZE	TOTAL_NUM_ANNOTATIONS	POPULATION_SIZE	FDR_RATE	EXPECTED_FALSE_POSITIVES	ANNOTATED_GENES
GO:0008645	hexose transport	0.037305671	0.001165802	2	14	24	6476	22.00%	0.22	YMR011W, YDR345C
GO:0015749	monosaccharide transport	0.037305671	0.001165802	2	14	24	6476	11.00%	0.22	YMR011W, YDR345C
Cluster 176
GOID	TERM	CORRECTED_PVALUE	UNCORRECTED_PVALUE	NUM_LIST_ANNOTATIONS	LIST_SIZE	TOTAL_NUM_ANNOTATIONS	POPULATION_SIZE	FDR_RATE	EXPECTED_FALSE_POSITIVES	ANNOTATED_GENES
GO:0030150	protein import into mitochondrial matrix	0.047928845	0.00097814	2	14	22	6476	18.00%	0.18	YNL131W, YLR259C
Cluster 180
GOID	TERM	CORRECTED_PVALUE	UNCORRECTED_PVALUE	NUM_LIST_ANNOTATIONS	LIST_SIZE	TOTAL_NUM_ANNOTATIONS	POPULATION_SIZE	FDR_RATE	EXPECTED_FALSE_POSITIVES	ANNOTATED_GENES
GO:0016568	chromatin modification	0.00269763	4.65E-05	5	13	222	6476	2.00%	0.02	YPR052C, YDL002C, YOR244W, YGR275W, YLR052W
GO:0006323	DNA packaging	0.005047028	8.70E-05	5	13	253	6476	3.00%	0.06	YPR052C, YDL002C, YOR244W, YGR275W, YLR052W
GO:0006325	establishment and/or maintenance of chromatin architecture	0.005047028	8.70E-05	5	13	253	6476	2.00%	0.06	YPR052C, YDL002C, YOR244W, YGR275W, YLR052W
GO:0006338	chromatin remodeling	0.010789139	0.00018602	4	13	154	6476	2.00%	0.08	YPR052C, YDL002C, YGR275W, YLR052W
GO:0016043	cellular component organization and biogenesis	0.019867296	0.00034254	11	13	2266	6476	2.40%	0.12	YNL079C, YHR103W, YLR022C, YGR275W, YPR052C, YDL002C, YGR081C, YOR244W, YGL210W, YJL140W, YLR052W
GO:0006996	organelle organization and biogenesis	0.022188663	0.000382563	9	13	1439	6476	2.00%	0.12	YNL079C, YLR022C, YGR275W, YPR052C, YDL002C, YGR081C, YJL140W, YOR244W, YLR052W
GO:0007001	chromosome organization and biogenesis (sensu Eukaryota)	0.025554268	0.000440591	6	13	567	6476	1.71%	0.12	YPR052C, YDL002C, YOR244W, YJL140W, YGR275W, YLR052W
GO:0051276	chromosome organization and biogenesis	0.02680957	0.000462234	6	13	572	6476	1.50%	0.12	YPR052C, YDL002C, YOR244W, YJL140W, YGR275W, YLR052W
Cluster 184
GOID	TERM	CORRECTED_PVALUE	UNCORRECTED_PVALUE	NUM_LIST_ANNOTATIONS	LIST_SIZE	TOTAL_NUM_ANNOTATIONS	POPULATION_SIZE	FDR_RATE	EXPECTED_FALSE_POSITIVES	ANNOTATED_GENES
GO:XXXXXXX	unannotated	0	0	2	13		6476	0.00%	0	YPR053C, YDR133C
GO:0030030	cell projection organization and biogenesis	0.007656224	0.000103462	2	13	8	6476	0.00%	0	YLR229C, YFL026W
GO:0030031	cell projection biogenesis	0.007656224	0.000103462	2	13	8	6476	0.00%	0	YLR229C, YFL026W
GO:0032990	cell part morphogenesis	0.007656224	0.000103462	2	13	8	6476	0.00%	0	YLR229C, YFL026W
GO:0048858	cell projection morphogenesis	0.007656224	0.000103462	2	13	8	6476	0.00%	0	YLR229C, YFL026W
GO:0007118	budding cell apical bud growth	0.024714129	0.000333975	2	13	14	6476	0.33%	0.02	YLR229C, YMR200W
Cluster 186
GOID	TERM	CORRECTED_PVALUE	UNCORRECTED_PVALUE	NUM_LIST_ANNOTATIONS	LIST_SIZE	TOTAL_NUM_ANNOTATIONS	POPULATION_SIZE	FDR_RATE	EXPECTED_FALSE_POSITIVES	ANNOTATED_GENES
GO:XXXXXXX	unannotated	0	0	2	13		6476	0.00%	0	YNL235C, YGR219W
GO:0006944	membrane fusion	0.013286783	0.000192562	3	13	59	6476	0.00%	0	YGR254W, YDR080W, YDL126C
Cluster 187
GOID	TERM	CORRECTED_PVALUE	UNCORRECTED_PVALUE	NUM_LIST_ANNOTATIONS	LIST_SIZE	TOTAL_NUM_ANNOTATIONS	POPULATION_SIZE	FDR_RATE	EXPECTED_FALSE_POSITIVES	ANNOTATED_GENES
GO:0048193	Golgi vesicle transport	0.007628431	0.000254281	4	13	167	6476	0.00%	0	YKL179C, YPL045W, YHL019C, YML077W
Cluster 188
GOID	TERM	CORRECTED_PVALUE	UNCORRECTED_PVALUE	NUM_LIST_ANNOTATIONS	LIST_SIZE	TOTAL_NUM_ANNOTATIONS	POPULATION_SIZE	FDR_RATE	EXPECTED_FALSE_POSITIVES	ANNOTATED_GENES
GO:0051204	protein insertion into mitochondrial membrane	0.000367893	1.11E-05	2	13	3	6476	0.00%	0	YPR125W, YOL027C
GO:0051205	protein insertion into membrane	0.000367893	1.11E-05	2	13	3	6476	0.00%	0	YPR125W, YOL027C
GO:0051668	localization within membrane	0.000367893	1.11E-05	2	13	3	6476	0.00%	0	YPR125W, YOL027C
GO:0007006	mitochondrial membrane organization and biogenesis	0.033050283	0.001001524	2	13	24	6476	6.00%	0.24	YPR125W, YOL027C
GO:0042274	ribosomal small subunit biogenesis and assembly	0.038829842	0.001176662	2	13	26	6476	5.20%	0.26	YDL213C, YMR269W
Cluster 196
GOID	TERM	CORRECTED_PVALUE	UNCORRECTED_PVALUE	NUM_LIST_ANNOTATIONS	LIST_SIZE	TOTAL_NUM_ANNOTATIONS	POPULATION_SIZE	FDR_RATE	EXPECTED_FALSE_POSITIVES	ANNOTATED_GENES
GO:0006302	double-strand break repair	0.009033463	0.00017372	3	13	57	6476	6.00%	0.06	YGL175C, YOR144C, YGR056W
GO:0006281	DNA repair	0.023475723	0.000451456	4	13	194	6476	9.00%	0.18	YLR427W, YGL175C, YOR144C, YGR056W
GO:0006974	response to DNA damage stimulus	0.048517018	0.00093302	4	13	235	6476	12.00%	0.36	YLR427W, YGL175C, YOR144C, YGR056W
Cluster 197
GOID	TERM	CORRECTED_PVALUE	UNCORRECTED_PVALUE	NUM_LIST_ANNOTATIONS	LIST_SIZE	TOTAL_NUM_ANNOTATIONS	POPULATION_SIZE	FDR_RATE	EXPECTED_FALSE_POSITIVES	ANNOTATED_GENES
GO:XXXXXXX	unannotated	0	0	2	13		6476	0.00%	0	YLR444C, YOL035C
GO:0006081	aldehyde metabolic process	0.023703311	0.000764623	2	13	21	6476	17.00%	0.34	YMR318C, YDL243C
Cluster 198
GOID	TERM	CORRECTED_PVALUE	UNCORRECTED_PVALUE	NUM_LIST_ANNOTATIONS	LIST_SIZE	TOTAL_NUM_ANNOTATIONS	POPULATION_SIZE	FDR_RATE	EXPECTED_FALSE_POSITIVES	ANNOTATED_GENES
GO:0006760	folic acid and derivative metabolic process	0.006245009	0.000132873	2	13	9	6476	18.00%	0.18	YBR084W, YOR236W
Cluster 199
GOID	TERM	CORRECTED_PVALUE	UNCORRECTED_PVALUE	NUM_LIST_ANNOTATIONS	LIST_SIZE	TOTAL_NUM_ANNOTATIONS	POPULATION_SIZE	FDR_RATE	EXPECTED_FALSE_POSITIVES	ANNOTATED_GENES
GO:XXXXXXX	unannotated	0	0	2	13		6476	0.00%	0	YGR115C, YCR087W
GO:0006530	asparagine catabolic process	0.002076297	3.71E-05	2	13	5	6476	2.00%	0.04	YLR158C, YLR160C
GO:0006995	cellular response to nitrogen starvation	0.002076297	3.71E-05	2	13	5	6476	1.33%	0.04	YLR158C, YLR160C
GO:0043562	cellular response to nitrogen levels	0.002076297	3.71E-05	2	13	5	6476	1.00%	0.04	YLR158C, YLR160C
GO:0006528	asparagine metabolic process	0.007440862	0.000132873	2	13	9	6476	1.20%	0.06	YLR158C, YLR160C
GO:0009068	aspartate family amino acid catabolic process	0.009290544	0.000165903	2	13	10	6476	1.00%	0.06	YLR158C, YLR160C
GO:0009065	glutamine family amino acid catabolic process	0.01604896	0.000286589	2	13	13	6476	1.43%	0.1	YLR158C, YLR160C
GO:0009267	cellular response to starvation	0.034945894	0.000624034	2	13	19	6476	3.00%	0.24	YLR158C, YLR160C
GO:0031668	cellular response to extracellular stimulus	0.034945894	0.000624034	2	13	19	6476	2.67%	0.24	YLR158C, YLR160C
GO:0031669	cellular response to nutrient levels	0.034945894	0.000624034	2	13	19	6476	2.40%	0.24	YLR158C, YLR160C
GO:0042594	response to starvation	0.034945894	0.000624034	2	13	19	6476	2.18%	0.24	YLR158C, YLR160C
GO:0033554	cellular response to stress	0.047047448	0.000840133	2	13	22	6476	2.50%	0.3	YLR158C, YLR160C
GO:0051716	cellular response to stimulus	0.047047448	0.000840133	2	13	22	6476	2.31%	0.3	YLR158C, YLR160C
Cluster 202
GOID	TERM	CORRECTED_PVALUE	UNCORRECTED_PVALUE	NUM_LIST_ANNOTATIONS	LIST_SIZE	TOTAL_NUM_ANNOTATIONS	POPULATION_SIZE	FDR_RATE	EXPECTED_FALSE_POSITIVES	ANNOTATED_GENES
GO:0000097	sulfur amino acid biosynthetic process	0.00825428	0.000242773	2	12	13	6476	2.00%	0.02	YKR069W, YDR502C
GO:0044272	sulfur compound biosynthetic process	0.02421979	0.000712347	2	12	22	6476	7.00%	0.14	YKR069W, YDR502C
GO:0006555	methionine metabolic process	0.02887838	0.000849364	2	12	24	6476	6.00%	0.18	YKR069W, YDR502C
GO:0009309	amine biosynthetic process	0.035394944	0.001041028	3	12	114	6476	5.00%	0.2	YKR069W, YHR123W, YDR502C
GO:0044271	nitrogen compound biosynthetic process	0.036304904	0.001067791	3	12	115	6476	4.00%	0.2	YKR069W, YHR123W, YDR502C
Cluster 206
GOID	TERM	CORRECTED_PVALUE	UNCORRECTED_PVALUE	NUM_LIST_ANNOTATIONS	LIST_SIZE	TOTAL_NUM_ANNOTATIONS	POPULATION_SIZE	FDR_RATE	EXPECTED_FALSE_POSITIVES	ANNOTATED_GENES
GO:0048284	organelle fusion	0.032767951	0.000712347	2	12	22	6476	14.00%	0.14	YOR211C, YMR198W
Cluster 207
GOID	TERM	CORRECTED_PVALUE	UNCORRECTED_PVALUE	NUM_LIST_ANNOTATIONS	LIST_SIZE	TOTAL_NUM_ANNOTATIONS	POPULATION_SIZE	FDR_RATE	EXPECTED_FALSE_POSITIVES	ANNOTATED_GENES
GO:0017182	peptidyl-diphthamide metabolic process	0.001694645	3.14E-05	2	12	5	6476	2.00%	0.02	YIL103W, YKL191W
GO:0017183	peptidyl-diphthamide biosynthetic process from peptidyl-histidine	0.001694645	3.14E-05	2	12	5	6476	1.00%	0.02	YIL103W, YKL191W
GO:0018202	peptidyl-histidine modification	0.001694645	3.14E-05	2	12	5	6476	0.67%	0.02	YIL103W, YKL191W
Cluster 213
GOID	TERM	CORRECTED_PVALUE	UNCORRECTED_PVALUE	NUM_LIST_ANNOTATIONS	LIST_SIZE	TOTAL_NUM_ANNOTATIONS	POPULATION_SIZE	FDR_RATE	EXPECTED_FALSE_POSITIVES	ANNOTATED_GENES
GO:0009267	cellular response to starvation	0.000217783	4.63E-06	3	12	19	6476	0.00%	0	YLR155C, YLR157C, YDR294C
GO:0031668	cellular response to extracellular stimulus	0.000217783	4.63E-06	3	12	19	6476	0.00%	0	YLR155C, YLR157C, YDR294C
GO:0031669	cellular response to nutrient levels	0.000217783	4.63E-06	3	12	19	6476	0.00%	0	YLR155C, YLR157C, YDR294C
GO:0042594	response to starvation	0.000217783	4.63E-06	3	12	19	6476	0.00%	0	YLR155C, YLR157C, YDR294C
GO:0033554	cellular response to stress	0.000345032	7.34E-06	3	12	22	6476	0.00%	0	YLR155C, YLR157C, YDR294C
GO:0051716	cellular response to stimulus	0.000345032	7.34E-06	3	12	22	6476	0.00%	0	YLR155C, YLR157C, YDR294C
GO:0006530	asparagine catabolic process	0.001474969	3.14E-05	2	12	5	6476	0.00%	0	YLR155C, YLR157C
GO:0006995	cellular response to nitrogen starvation	0.001474969	3.14E-05	2	12	5	6476	0.00%	0	YLR155C, YLR157C
GO:0043562	cellular response to nitrogen levels	0.001474969	3.14E-05	2	12	5	6476	0.00%	0	YLR155C, YLR157C
GO:0009605	response to external stimulus	0.001576468	3.35E-05	3	12	36	6476	0.00%	0	YLR155C, YLR157C, YDR294C
GO:0009991	response to extracellular stimulus	0.001576468	3.35E-05	3	12	36	6476	0.00%	0	YLR155C, YLR157C, YDR294C
GO:0031667	response to nutrient levels	0.001576468	3.35E-05	3	12	36	6476	0.00%	0	YLR155C, YLR157C, YDR294C
GO:0009064	glutamine family amino acid metabolic process	0.00270495	5.76E-05	3	12	43	6476	0.00%	0	YML099C, YLR155C, YLR157C
GO:0006528	asparagine metabolic process	0.005288051	0.000112512	2	12	9	6476	0.43%	0.06	YLR155C, YLR157C
GO:0009068	aspartate family amino acid catabolic process	0.006603258	0.000140495	2	12	10	6476	0.40%	0.06	YLR155C, YLR157C
GO:0009065	glutamine family amino acid catabolic process	0.011410329	0.000242773	2	12	13	6476	0.62%	0.1	YLR155C, YLR157C
Cluster 214
GOID	TERM	CORRECTED_PVALUE	UNCORRECTED_PVALUE	NUM_LIST_ANNOTATIONS	LIST_SIZE	TOTAL_NUM_ANNOTATIONS	POPULATION_SIZE	FDR_RATE	EXPECTED_FALSE_POSITIVES	ANNOTATED_GENES
GO:0051168	nuclear export	0.039071768	0.000710396	3	12	100	6476	24.00%	0.24	YJL050W, YJR042W, YNR053C
Cluster 215
GOID	TERM	CORRECTED_PVALUE	UNCORRECTED_PVALUE	NUM_LIST_ANNOTATIONS	LIST_SIZE	TOTAL_NUM_ANNOTATIONS	POPULATION_SIZE	FDR_RATE	EXPECTED_FALSE_POSITIVES	ANNOTATED_GENES
GO:0009086	methionine biosynthetic process	0.002499154	6.58E-05	2	12	7	6476	12.00%	0.12	YKR069W, YGL184C
GO:0000097	sulfur amino acid biosynthetic process	0.009225372	0.000242773	2	12	13	6476	11.00%	0.22	YKR069W, YGL184C
GO:0009067	aspartate family amino acid biosynthetic process	0.022310605	0.000587121	2	12	20	6476	12.67%	0.38	YKR069W, YGL184C
GO:0044272	sulfur compound biosynthetic process	0.027069177	0.000712347	2	12	22	6476	11.00%	0.44	YKR069W, YGL184C
GO:0006555	methionine metabolic process	0.032275836	0.000849364	2	12	24	6476	12.80%	0.64	YKR069W, YGL184C
Cluster 217
GOID	TERM	CORRECTED_PVALUE	UNCORRECTED_PVALUE	NUM_LIST_ANNOTATIONS	LIST_SIZE	TOTAL_NUM_ANNOTATIONS	POPULATION_SIZE	FDR_RATE	EXPECTED_FALSE_POSITIVES	ANNOTATED_GENES
GO:0043285	biopolymer catabolic process	0.005733587	8.69E-05	5	12	278	6476	4.00%	0.04	YLL013C, YKL022C, YJR131W, YDL020C, YGL222C
GO:0009057	macromolecule catabolic process	0.016186851	0.000245255	5	12	346	6476	2.00%	0.04	YLL013C, YKL022C, YJR131W, YDL020C, YGL222C
Cluster 219
GOID	TERM	CORRECTED_PVALUE	UNCORRECTED_PVALUE	NUM_LIST_ANNOTATIONS	LIST_SIZE	TOTAL_NUM_ANNOTATIONS	POPULATION_SIZE	FDR_RATE	EXPECTED_FALSE_POSITIVES	ANNOTATED_GENES
GO:0008150	biological_process	0.00012512	1.14E-05	10	12	1430	6476	2.00%	0.02	YMR187C, YHR134W, YLR156W, YGR168C, YOL057W, YLR427W, YOL036W, YCR076C, YLR364W, YHR003C, YNL249C, YOL015W
Cluster 221
GOID	TERM	CORRECTED_PVALUE	UNCORRECTED_PVALUE	NUM_LIST_ANNOTATIONS	LIST_SIZE	TOTAL_NUM_ANNOTATIONS	POPULATION_SIZE	FDR_RATE	EXPECTED_FALSE_POSITIVES	ANNOTATED_GENES
GO:0000398	nuclear mRNA splicing, via spliceosome	0.03086268	0.000752748	3	12	102	6476	16.00%	0.16	YKL012W, YGR278W, YOR148C
GO:0000377	RNA splicing, via transesterification reactions with bulged adenosine as nucleophile	0.031755238	0.000774518	3	12	103	6476	9.00%	0.18	YKL012W, YGR278W, YOR148C
GO:0000375	RNA splicing, via transesterification reactions	0.038468971	0.000938268	3	12	110	6476	8.00%	0.24	YKL012W, YGR278W, YOR148C
Cluster 222
GOID	TERM	CORRECTED_PVALUE	UNCORRECTED_PVALUE	NUM_LIST_ANNOTATIONS	LIST_SIZE	TOTAL_NUM_ANNOTATIONS	POPULATION_SIZE	FDR_RATE	EXPECTED_FALSE_POSITIVES	ANNOTATED_GENES
GO:0008610	lipid biosynthetic process	0.048059201	0.001456339	3	12	128	6476	34.00%	0.34	YHR188C, YMR296C, YNR008W
Cluster 230
GOID	TERM	CORRECTED_PVALUE	UNCORRECTED_PVALUE	NUM_LIST_ANNOTATIONS	LIST_SIZE	TOTAL_NUM_ANNOTATIONS	POPULATION_SIZE	FDR_RATE	EXPECTED_FALSE_POSITIVES	ANNOTATED_GENES
GO:0006368	RNA elongation from RNA polymerase II promoter	0.004811699	8.16E-05	3	11	53	6476	0.00%	0	YML127W, YIL126W, YGR116W
GO:0006354	RNA elongation	0.006640177	0.000112545	3	11	59	6476	0.00%	0	YML127W, YIL126W, YGR116W
GO:0006323	DNA packaging	0.035644069	0.000604137	4	11	253	6476	2.00%	0.06	YML127W, YIL126W, YGR116W, YDL074C
GO:0006325	establishment and/or maintenance of chromatin architecture	0.035644069	0.000604137	4	11	253	6476	1.50%	0.06	YML127W, YIL126W, YGR116W, YDL074C
GO:0043044	ATP-dependent chromatin remodeling	0.038402747	0.000650894	2	11	23	6476	1.20%	0.06	YML127W, YIL126W
Cluster 231
GOID	TERM	CORRECTED_PVALUE	UNCORRECTED_PVALUE	NUM_LIST_ANNOTATIONS	LIST_SIZE	TOTAL_NUM_ANNOTATIONS	POPULATION_SIZE	FDR_RATE	EXPECTED_FALSE_POSITIVES	ANNOTATED_GENES
GO:0006450	regulation of translational fidelity	0.007291446	0.00020254	2	11	13	6476	2.00%	0.02	YPL081W, YGR285C
Cluster 232
GOID	TERM	CORRECTED_PVALUE	UNCORRECTED_PVALUE	NUM_LIST_ANNOTATIONS	LIST_SIZE	TOTAL_NUM_ANNOTATIONS	POPULATION_SIZE	FDR_RATE	EXPECTED_FALSE_POSITIVES	ANNOTATED_GENES
GO:0043285	biopolymer catabolic process	0.045752612	0.000863257	4	11	278	6476	14.00%	0.14	YPL052W, YMR021C, YNL016W, YLR102C
Cluster 236
GOID	TERM	CORRECTED_PVALUE	UNCORRECTED_PVALUE	NUM_LIST_ANNOTATIONS	LIST_SIZE	TOTAL_NUM_ANNOTATIONS	POPULATION_SIZE	FDR_RATE	EXPECTED_FALSE_POSITIVES	ANNOTATED_GENES
GO:0009272	chitin- and beta-glucan-containing cell wall biogenesis	0.036337972	0.001345851	2	11	33	6476	28.00%	0.28	YHR142W, YKL046C
GO:0042546	cell wall biogenesis	0.036337972	0.001345851	2	11	33	6476	14.00%	0.28	YHR142W, YKL046C
Cluster 237
GOID	TERM	CORRECTED_PVALUE	UNCORRECTED_PVALUE	NUM_LIST_ANNOTATIONS	LIST_SIZE	TOTAL_NUM_ANNOTATIONS	POPULATION_SIZE	FDR_RATE	EXPECTED_FALSE_POSITIVES	ANNOTATED_GENES
GO:XXXXXXX	unannotated	0	0	2	11		6476	0.00%	0	YJR146W, YLR434C
GO:0043086	negative regulation of catalytic activity	0.008298749	0.000143082	2	11	11	6476	4.00%	0.08	YOR208W, YDR099W
Cluster 240
GOID	TERM	CORRECTED_PVALUE	UNCORRECTED_PVALUE	NUM_LIST_ANNOTATIONS	LIST_SIZE	TOTAL_NUM_ANNOTATIONS	POPULATION_SIZE	FDR_RATE	EXPECTED_FALSE_POSITIVES	ANNOTATED_GENES
GO:XXXXXXX	unannotated	0	0	4	11		6476	0.00%	0	YOR082C, YDR112W, YCL041C, YLR374C
GO:0051248	negative regulation of protein metabolic process	0.020027011	0.000541271	2	11	21	6476	9.00%	0.18	YGL213C, YJL042W
Cluster 241
GOID	TERM	CORRECTED_PVALUE	UNCORRECTED_PVALUE	NUM_LIST_ANNOTATIONS	LIST_SIZE	TOTAL_NUM_ANNOTATIONS	POPULATION_SIZE	FDR_RATE	EXPECTED_FALSE_POSITIVES	ANNOTATED_GENES
GO:0044249	cellular biosynthetic process	9.27E-05	2.01E-06	9	11	1002	6476	0.00%	0	YOR312C, YLR185W, YOL061W, YOL120C, YDR064W, YLR367W, YML022W, YKR057W, YIL069C
GO:0009058	biosynthetic process	0.000612265	1.33E-05	9	11	1246	6476	0.00%	0	YOR312C, YLR185W, YOL061W, YOL120C, YDR064W, YLR367W, YML022W, YKR057W, YIL069C
GO:0006412	translation	0.001504883	3.27E-05	7	11	686	6476	0.00%	0	YOR312C, YLR185W, YOL120C, YKR057W, YDR064W, YIL069C, YLR367W
GO:0043101	purine salvage	0.004316061	9.38E-05	2	11	9	6476	1.50%	0.06	YOL061W, YML022W
GO:0009059	macromolecule biosynthetic process	0.007996495	0.000173837	7	11	885	6476	1.20%	0.06	YOR312C, YLR185W, YOL120C, YKR057W, YDR064W, YIL069C, YLR367W
GO:0009156	ribonucleoside monophosphate biosynthetic process	0.012518674	0.000272145	2	11	15	6476	2.00%	0.12	YOL061W, YML022W
GO:0009168	purine ribonucleoside monophosphate biosynthetic process	0.012518674	0.000272145	2	11	15	6476	1.71%	0.12	YOL061W, YML022W
GO:0009127	purine nucleoside monophosphate biosynthetic process	0.014293796	0.000310735	2	11	16	6476	1.50%	0.12	YOL061W, YML022W
GO:0009124	nucleoside monophosphate biosynthetic process	0.016184622	0.00035184	2	11	17	6476	1.33%	0.12	YOL061W, YML022W
GO:0009161	ribonucleoside monophosphate metabolic process	0.016184622	0.00035184	2	11	17	6476	1.20%	0.12	YOL061W, YML022W
GO:0009167	purine ribonucleoside monophosphate metabolic process	0.016184622	0.00035184	2	11	17	6476	1.09%	0.12	YOL061W, YML022W
GO:0009126	purine nucleoside monophosphate metabolic process	0.018190826	0.000395453	2	11	18	6476	1.00%	0.12	YOL061W, YML022W
GO:0009123	nucleoside monophosphate metabolic process	0.020312081	0.000441567	2	11	19	6476	1.08%	0.14	YOL061W, YML022W
GO:0043094	metabolic compound salvage	0.020312081	0.000441567	2	11	19	6476	1.00%	0.14	YOL061W, YML022W
Cluster 242
GOID	TERM	CORRECTED_PVALUE	UNCORRECTED_PVALUE	NUM_LIST_ANNOTATIONS	LIST_SIZE	TOTAL_NUM_ANNOTATIONS	POPULATION_SIZE	FDR_RATE	EXPECTED_FALSE_POSITIVES	ANNOTATED_GENES
GO:0000282	cellular bud site selection	0.008971302	0.000157391	3	11	66	6476	4.00%	0.04	YKL129C, YGL233W, YKL048C
GO:0007105	site selection involved in cytokinesis	0.008971302	0.000157391	3	11	66	6476	2.00%	0.04	YKL129C, YGL233W, YKL048C
GO:0007114	cell budding	0.018369968	0.00032228	3	11	84	6476	2.00%	0.06	YKL129C, YGL233W, YKL048C
GO:0019954	asexual reproduction	0.018369968	0.00032228	3	11	84	6476	1.50%	0.06	YKL129C, YGL233W, YKL048C
GO:0032506	cytokinetic process	0.021077469	0.00036978	3	11	88	6476	1.60%	0.08	YKL129C, YGL233W, YKL048C
GO:0030010	establishment of cell polarity	0.033496686	0.000587661	3	11	103	6476	1.33%	0.08	YKL129C, YGL233W, YKL048C
GO:0000910	cytokinesis	0.039540812	0.000693698	3	11	109	6476	1.43%	0.1	YKL129C, YGL233W, YKL048C
GO:0007163	establishment and/or maintenance of cell polarity	0.046244524	0.000811307	3	11	115	6476	1.50%	0.12	YKL129C, YGL233W, YKL048C
Cluster 243
GOID	TERM	CORRECTED_PVALUE	UNCORRECTED_PVALUE	NUM_LIST_ANNOTATIONS	LIST_SIZE	TOTAL_NUM_ANNOTATIONS	POPULATION_SIZE	FDR_RATE	EXPECTED_FALSE_POSITIVES	ANNOTATED_GENES
GO:0040020	regulation of meiosis	0.024983524	0.000594846	2	11	22	6476	12.00%	0.12	YFL033C, YDR207C
Cluster 245
GOID	TERM	CORRECTED_PVALUE	UNCORRECTED_PVALUE	NUM_LIST_ANNOTATIONS	LIST_SIZE	TOTAL_NUM_ANNOTATIONS	POPULATION_SIZE	FDR_RATE	EXPECTED_FALSE_POSITIVES	ANNOTATED_GENES
GO:0000054	ribosome export from nucleus	0.044983803	0.000899676	2	11	27	6476	38.00%	0.38	YPL093W, YAL059W
Cluster 249
GOID	TERM	CORRECTED_PVALUE	UNCORRECTED_PVALUE	NUM_LIST_ANNOTATIONS	LIST_SIZE	TOTAL_NUM_ANNOTATIONS	POPULATION_SIZE	FDR_RATE	EXPECTED_FALSE_POSITIVES	ANNOTATED_GENES
GO:0009152	purine ribonucleotide biosynthetic process	0.04980147	0.001464749	2	10	38	6476	46.00%	0.46	YHR216W, YLR028C
Cluster 255
GOID	TERM	CORRECTED_PVALUE	UNCORRECTED_PVALUE	NUM_LIST_ANNOTATIONS	LIST_SIZE	TOTAL_NUM_ANNOTATIONS	POPULATION_SIZE	FDR_RATE	EXPECTED_FALSE_POSITIVES	ANNOTATED_GENES
GO:0042493	response to drug	0.022345613	0.00067714	3	10	120	6476	20.00%	0.2	YLR397C, YER052C, YJL101C
Cluster 259
GOID	TERM	CORRECTED_PVALUE	UNCORRECTED_PVALUE	NUM_LIST_ANNOTATIONS	LIST_SIZE	TOTAL_NUM_ANNOTATIONS	POPULATION_SIZE	FDR_RATE	EXPECTED_FALSE_POSITIVES	ANNOTATED_GENES
GO:XXXXXXX	unannotated	0	0	3	10		6476	0.00%	0	YPL142C, YLR280C, YDR010C
GO:0006038	cell wall chitin biosynthetic process	0.011115472	0.000165903	2	10	13	6476	0.00%	0	YMR237W, YKR027W
GO:0006037	cell wall chitin metabolic process	0.012957366	0.000193394	2	10	14	6476	2.67%	0.08	YMR237W, YKR027W
GO:0006031	chitin biosynthetic process	0.014938488	0.000222963	2	10	15	6476	2.00%	0.08	YMR237W, YKR027W
GO:0010383	cell wall polysaccharide metabolic process	0.017058491	0.000254604	2	10	16	6476	1.60%	0.08	YMR237W, YKR027W
GO:0006030	chitin metabolic process	0.019317027	0.000288314	2	10	17	6476	1.33%	0.08	YMR237W, YKR027W
GO:0006042	glucosamine biosynthetic process	0.019317027	0.000288314	2	10	17	6476	1.14%	0.08	YMR237W, YKR027W
GO:0006045	N-acetylglucosamine biosynthetic process	0.019317027	0.000288314	2	10	17	6476	1.00%	0.08	YMR237W, YKR027W
GO:0046349	amino sugar biosynthetic process	0.019317027	0.000288314	2	10	17	6476	0.89%	0.08	YMR237W, YKR027W
GO:0006040	amino sugar metabolic process	0.024248312	0.000361915	2	10	19	6476	0.80%	0.08	YMR237W, YKR027W
GO:0006041	glucosamine metabolic process	0.024248312	0.000361915	2	10	19	6476	0.73%	0.08	YMR237W, YKR027W
GO:0006044	N-acetylglucosamine metabolic process	0.024248312	0.000361915	2	10	19	6476	0.67%	0.08	YMR237W, YKR027W
GO:0051278	chitin- and beta-glucan-containing cell wall polysaccharide biosynthetic process	0.038976645	0.000581741	2	10	24	6476	0.92%	0.12	YMR237W, YKR027W
GO:0010382	cell wall metabolic process	0.045820802	0.000683893	2	10	26	6476	1.00%	0.14	YMR237W, YKR027W
Cluster 267
GOID	TERM	CORRECTED_PVALUE	UNCORRECTED_PVALUE	NUM_LIST_ANNOTATIONS	LIST_SIZE	TOTAL_NUM_ANNOTATIONS	POPULATION_SIZE	FDR_RATE	EXPECTED_FALSE_POSITIVES	ANNOTATED_GENES
GO:0006098	pentose-phosphate shunt	0.00796794	0.000117176	2	10	11	6476	2.00%	0.02	YNL241C, YPR074C
GO:0006740	NADPH regeneration	0.013150759	0.000193394	2	10	14	6476	3.00%	0.06	YNL241C, YPR074C
GO:0006739	NADP metabolic process	0.019605341	0.000288314	2	10	17	6476	2.67%	0.08	YNL241C, YPR074C
GO:0007035	vacuolar acidification	0.039558386	0.000581741	2	10	24	6476	6.00%	0.24	YGR020C, YOR332W
GO:0045851	pH reduction	0.039558386	0.000581741	2	10	24	6476	4.80%	0.24	YGR020C, YOR332W
GO:0051452	cellular pH reduction	0.039558386	0.000581741	2	10	24	6476	4.00%	0.24	YGR020C, YOR332W
GO:0030641	cellular hydrogen ion homeostasis	0.042962814	0.000631806	2	10	25	6476	4.29%	0.3	YGR020C, YOR332W
GO:0051453	regulation of cellular pH	0.042962814	0.000631806	2	10	25	6476	3.75%	0.3	YGR020C, YOR332W
Cluster 270
GOID	TERM	CORRECTED_PVALUE	UNCORRECTED_PVALUE	NUM_LIST_ANNOTATIONS	LIST_SIZE	TOTAL_NUM_ANNOTATIONS	POPULATION_SIZE	FDR_RATE	EXPECTED_FALSE_POSITIVES	ANNOTATED_GENES
GO:XXXXXXX	unannotated	0	0	4	10		6476	0.00%	0	YOR248W, YIR020C, YBR178W, YGL165C
GO:0000086	G2/M transition of mitotic cell cycle	0.03231264	0.001242794	2	10	35	6476	7.00%	0.14	YMR036C, YFL029C
Cluster 285
GOID	TERM	CORRECTED_PVALUE	UNCORRECTED_PVALUE	NUM_LIST_ANNOTATIONS	LIST_SIZE	TOTAL_NUM_ANNOTATIONS	POPULATION_SIZE	FDR_RATE	EXPECTED_FALSE_POSITIVES	ANNOTATED_GENES
GO:0007031	peroxisome organization and biogenesis	0.04705268	0.001622506	2	10	40	6476	30.00%	0.3	YGL153W, YAL051W
Cluster 289
GOID	TERM	CORRECTED_PVALUE	UNCORRECTED_PVALUE	NUM_LIST_ANNOTATIONS	LIST_SIZE	TOTAL_NUM_ANNOTATIONS	POPULATION_SIZE	FDR_RATE	EXPECTED_FALSE_POSITIVES	ANNOTATED_GENES
GO:0006769	nicotinamide metabolic process	0.035760924	0.001788046	2	10	42	6476	38.00%	0.38	YHR163W, YOL086C
GO:0019362	pyridine nucleotide metabolic process	0.041017245	0.002050862	2	10	45	6476	22.00%	0.44	YHR163W, YOL086C
Cluster 290
GOID	TERM	CORRECTED_PVALUE	UNCORRECTED_PVALUE	NUM_LIST_ANNOTATIONS	LIST_SIZE	TOTAL_NUM_ANNOTATIONS	POPULATION_SIZE	FDR_RATE	EXPECTED_FALSE_POSITIVES	ANNOTATED_GENES
GO:0009272	chitin- and beta-glucan-containing cell wall biogenesis	0.032035401	0.001104669	2	10	33	6476	40.00%	0.4	YEL004W, YHR101C
GO:0042546	cell wall biogenesis	0.032035401	0.001104669	2	10	33	6476	20.00%	0.4	YEL004W, YHR101C
GO:0008643	carbohydrate transport	0.038129631	0.001314815	2	10	36	6476	15.33%	0.46	YEL004W, YDL247W
Cluster 291
GOID	TERM	CORRECTED_PVALUE	UNCORRECTED_PVALUE	NUM_LIST_ANNOTATIONS	LIST_SIZE	TOTAL_NUM_ANNOTATIONS	POPULATION_SIZE	FDR_RATE	EXPECTED_FALSE_POSITIVES	ANNOTATED_GENES
GO:0006457	protein folding	0.000307628	5.21E-06	4	10	84	6476	0.00%	0	YNL064C, YMR186W, YOR027W, YBL075C
GO:0006458	'de novo' protein folding	0.004532573	7.68E-05	2	10	9	6476	0.00%	0	YNL064C, YMR186W
GO:0042026	protein refolding	0.004532573	7.68E-05	2	10	9	6476	0.00%	0	YNL064C, YMR186W
Cluster 296
GOID	TERM	CORRECTED_PVALUE	UNCORRECTED_PVALUE	NUM_LIST_ANNOTATIONS	LIST_SIZE	TOTAL_NUM_ANNOTATIONS	POPULATION_SIZE	FDR_RATE	EXPECTED_FALSE_POSITIVES	ANNOTATED_GENES
GO:0006886	intracellular protein transport	0.013352004	0.0003338	4	9	274	6476	18.00%	0.18	YNL059C, YLR262C, YLR008C, YNL121C
GO:0015031	protein transport	0.014511919	0.000362798	4	9	280	6476	9.00%	0.18	YNL059C, YLR262C, YLR008C, YNL121C
GO:0030150	protein import into mitochondrial matrix	0.015638425	0.000390961	2	9	22	6476	6.67%	0.2	YLR008C, YNL121C
GO:0045184	establishment of protein localization	0.017730085	0.000443252	4	9	295	6476	5.00%	0.2	YNL059C, YLR262C, YLR008C, YNL121C
GO:0008104	protein localization	0.0268969	0.000672422	4	9	329	6476	4.80%	0.24	YNL059C, YLR262C, YLR008C, YNL121C
GO:0033036	macromolecule localization	0.046443483	0.001161087	4	9	380	6476	5.00%	0.3	YNL059C, YLR262C, YLR008C, YNL121C
Cluster 297
GOID	TERM	CORRECTED_PVALUE	UNCORRECTED_PVALUE	NUM_LIST_ANNOTATIONS	LIST_SIZE	TOTAL_NUM_ANNOTATIONS	POPULATION_SIZE	FDR_RATE	EXPECTED_FALSE_POSITIVES	ANNOTATED_GENES
GO:0006412	translation	0.0149604	0.0011508	5	9	686	6476	28.00%	0.28	YGL189C, YGL076C, YOR096W, YLR340W, YER131W
GO:0009059	macromolecule biosynthetic process	0.047918153	0.003686012	5	9	885	6476	29.00%	0.58	YGL189C, YGL076C, YOR096W, YLR340W, YER131W
Cluster 307
GOID	TERM	CORRECTED_PVALUE	UNCORRECTED_PVALUE	NUM_LIST_ANNOTATIONS	LIST_SIZE	TOTAL_NUM_ANNOTATIONS	POPULATION_SIZE	FDR_RATE	EXPECTED_FALSE_POSITIVES	ANNOTATED_GENES
GO:0031323	regulation of cellular metabolic process	0.000309806	5.53E-06	6	8	508	6476	0.00%	0	YHL027W, YPL075W, YOL001W, YPR162C, YDR028C, YHL020C
GO:0019222	regulation of metabolic process	0.000443698	7.92E-06	6	8	540	6476	0.00%	0	YHL027W, YPL075W, YOL001W, YPR162C, YDR028C, YHL020C
GO:0045892	negative regulation of transcription, DNA-dependent	0.001119475	2.00E-05	4	8	154	6476	1.33%	0.04	YHL027W, YPR162C, YDR028C, YHL020C
GO:0016481	negative regulation of transcription	0.001302403	2.33E-05	4	8	160	6476	1.00%	0.04	YHL027W, YPR162C, YDR028C, YHL020C
GO:0006355	regulation of transcription, DNA-dependent	0.001390341	2.48E-05	5	8	359	6476	0.80%	0.04	YHL027W, YPL075W, YPR162C, YDR028C, YHL020C
GO:0045934	negative regulation of nucleobase, nucleoside, nucleotide and nucleic acid metabolic process	0.001941009	3.47E-05	4	8	177	6476	0.67%	0.04	YHL027W, YPR162C, YDR028C, YHL020C
GO:0045449	regulation of transcription	0.001980145	3.54E-05	5	8	386	6476	0.57%	0.04	YHL027W, YPL075W, YPR162C, YDR028C, YHL020C
GO:0000122	negative regulation of transcription from RNA polymerase II promoter	0.002658157	4.75E-05	3	8	63	6476	0.75%	0.06	YHL027W, YDR028C, YHL020C
GO:0050794	regulation of cellular process	0.002794601	4.99E-05	6	8	740	6476	0.67%	0.06	YHL027W, YPL075W, YOL001W, YPR162C, YDR028C, YHL020C
GO:0031324	negative regulation of cellular metabolic process	0.00307875	5.50E-05	4	8	199	6476	0.60%	0.06	YHL027W, YPR162C, YDR028C, YHL020C
GO:0050789	regulation of biological process	0.003362873	6.01E-05	6	8	764	6476	0.91%	0.1	YHL027W, YPL075W, YOL001W, YPR162C, YDR028C, YHL020C
GO:0010468	regulation of gene expression	0.003421925	6.11E-05	5	8	432	6476	0.83%	0.1	YHL027W, YPL075W, YPR162C, YDR028C, YHL020C
GO:0009892	negative regulation of metabolic process	0.003732382	6.66E-05	4	8	209	6476	0.77%	0.1	YHL027W, YPR162C, YDR028C, YHL020C
GO:0019219	regulation of nucleobase, nucleoside, nucleotide and nucleic acid metabolic process	0.003740097	6.68E-05	5	8	440	6476	0.71%	0.1	YHL027W, YPL075W, YPR162C, YDR028C, YHL020C
GO:0006357	regulation of transcription from RNA polymerase II promoter	0.0048121	8.59E-05	4	8	223	6476	0.67%	0.1	YHL027W, YPL075W, YDR028C, YHL020C
GO:0048523	negative regulation of cellular process	0.006517813	0.00011639	4	8	241	6476	0.75%	0.12	YHL027W, YPR162C, YDR028C, YHL020C
GO:0048519	negative regulation of biological process	0.006840156	0.000122146	4	8	244	6476	0.71%	0.12	YHL027W, YPR162C, YDR028C, YHL020C
GO:0006351	transcription, DNA-dependent	0.008529666	0.000152315	5	8	522	6476	0.67%	0.12	YHL027W, YPL075W, YPR162C, YDR028C, YHL020C
GO:0032774	RNA biosynthetic process	0.008687801	0.000155139	5	8	524	6476	0.63%	0.12	YHL027W, YPL075W, YPR162C, YDR028C, YHL020C
GO:0065007	biological regulation	0.012021506	0.00021467	6	8	953	6476	0.70%	0.14	YHL027W, YPL075W, YOL001W, YPR162C, YDR028C, YHL020C
GO:0006350	transcription	0.012678885	0.000226409	5	8	567	6476	0.67%	0.14	YHL027W, YPL075W, YPR162C, YDR028C, YHL020C
GO:0006366	transcription from RNA polymerase II promoter	0.025864417	0.000461865	4	8	344	6476	0.73%	0.16	YHL027W, YPL075W, YDR028C, YHL020C
GO:0006109	regulation of carbohydrate metabolic process	0.031974164	0.000570967	2	8	30	6476	0.70%	0.16	YPL075W, YDR028C
Cluster 312
GOID	TERM	CORRECTED_PVALUE	UNCORRECTED_PVALUE	NUM_LIST_ANNOTATIONS	LIST_SIZE	TOTAL_NUM_ANNOTATIONS	POPULATION_SIZE	FDR_RATE	EXPECTED_FALSE_POSITIVES	ANNOTATED_GENES
GO:0006334	nucleosome assembly	0.006828524	0.000103462	2	8	13	6476	2.00%	0.02	YLR449W, YBR195C
GO:0006323	DNA packaging	0.009284169	0.000140669	4	8	253	6476	3.00%	0.06	YOR209C, YLR449W, YDR071C, YBR195C
GO:0006325	establishment and/or maintenance of chromatin architecture	0.009284169	0.000140669	4	8	253	6476	2.00%	0.06	YOR209C, YLR449W, YDR071C, YBR195C
GO:0006342	chromatin silencing	0.010385357	0.000157354	3	8	94	6476	1.50%	0.06	YOR209C, YLR449W, YBR195C
GO:0016458	gene silencing	0.010385357	0.000157354	3	8	94	6476	1.20%	0.06	YOR209C, YLR449W, YBR195C
GO:0031507	heterochromatin formation	0.010385357	0.000157354	3	8	94	6476	1.00%	0.06	YOR209C, YLR449W, YBR195C
GO:0045814	negative regulation of gene expression, epigenetic	0.010385357	0.000157354	3	8	94	6476	0.86%	0.06	YOR209C, YLR449W, YBR195C
GO:0009073	aromatic amino acid family biosynthetic process	0.010485952	0.000158878	2	8	16	6476	0.75%	0.06	YBR249C, YPR060C
GO:0046417	chorismate metabolic process	0.010485952	0.000158878	2	8	16	6476	0.67%	0.06	YBR249C, YPR060C
GO:0040029	regulation of gene expression, epigenetic	0.012116787	0.000183588	3	8	99	6476	1.00%	0.1	YOR209C, YLR449W, YBR195C
GO:0000183	chromatin silencing at rDNA	0.013353063	0.000202319	2	8	18	6476	0.91%	0.1	YOR209C, YLR449W
GO:0019438	aromatic compound biosynthetic process	0.013353063	0.000202319	2	8	18	6476	0.83%	0.1	YBR249C, YPR060C
GO:0031497	chromatin assembly	0.013630074	0.000206516	3	8	103	6476	0.77%	0.1	YOR209C, YLR449W, YBR195C
GO:0009072	aromatic amino acid family metabolic process	0.018293761	0.000277178	2	8	21	6476	1.00%	0.14	YBR249C, YPR060C
GO:0006333	chromatin assembly or disassembly	0.020391813	0.000308967	3	8	118	6476	1.07%	0.16	YOR209C, YLR449W, YBR195C
GO:0043648	dicarboxylic acid metabolic process	0.026069366	0.00039499	2	8	25	6476	1.12%	0.18	YBR249C, YPR060C
GO:0006338	chromatin remodeling	0.044650189	0.000676518	3	8	154	6476	1.41%	0.24	YOR209C, YLR449W, YBR195C
GO:0045892	negative regulation of transcription, DNA-dependent	0.044650189	0.000676518	3	8	154	6476	1.33%	0.24	YOR209C, YLR449W, YBR195C
GO:0016481	negative regulation of transcription	0.049935796	0.000756603	3	8	160	6476	1.26%	0.24	YOR209C, YLR449W, YBR195C
Cluster 313
GOID	TERM	CORRECTED_PVALUE	UNCORRECTED_PVALUE	NUM_LIST_ANNOTATIONS	LIST_SIZE	TOTAL_NUM_ANNOTATIONS	POPULATION_SIZE	FDR_RATE	EXPECTED_FALSE_POSITIVES	ANNOTATED_GENES
GO:0006606	protein import into nucleus	0.049231576	0.001588115	2	8	50	6476	68.00%	0.68	YML031W, YER107C
GO:0051170	nuclear import	0.049231576	0.001588115	2	8	50	6476	34.00%	0.68	YML031W, YER107C
Cluster 315
GOID	TERM	CORRECTED_PVALUE	UNCORRECTED_PVALUE	NUM_LIST_ANNOTATIONS	LIST_SIZE	TOTAL_NUM_ANNOTATIONS	POPULATION_SIZE	FDR_RATE	EXPECTED_FALSE_POSITIVES	ANNOTATED_GENES
GO:0008645	hexose transport	0.00727232	0.000363616	2	8	24	6476	12.00%	0.12	YDR343C, YDR342C
GO:0015749	monosaccharide transport	0.00727232	0.000363616	2	8	24	6476	6.00%	0.12	YDR343C, YDR342C
GO:0008643	carbohydrate transport	0.016477074	0.000823854	2	8	36	6476	9.33%	0.28	YDR343C, YDR342C
Cluster 316
GOID	TERM	CORRECTED_PVALUE	UNCORRECTED_PVALUE	NUM_LIST_ANNOTATIONS	LIST_SIZE	TOTAL_NUM_ANNOTATIONS	POPULATION_SIZE	FDR_RATE	EXPECTED_FALSE_POSITIVES	ANNOTATED_GENES
GO:XXXXXXX	unannotated	0	0	2	8		6476	0.00%	0	YGR293C, YPR044C
GO:0006144	purine base metabolic process	0.003257054	0.000120632	2	8	14	6476	0.00%	0	YOR128C, YJR105W
GO:0009112	nucleobase metabolic process	0.021021274	0.000778566	2	8	35	6476	2.00%	0.06	YOR128C, YJR105W
Cluster 325
GOID	TERM	CORRECTED_PVALUE	UNCORRECTED_PVALUE	NUM_LIST_ANNOTATIONS	LIST_SIZE	TOTAL_NUM_ANNOTATIONS	POPULATION_SIZE	FDR_RATE	EXPECTED_FALSE_POSITIVES	ANNOTATED_GENES
GO:0006879	cellular iron ion homeostasis	0.028463548	0.000918179	2	8	38	6476	34.00%	0.34	YPL202C, YER174C
GO:0055072	iron ion homeostasis	0.028463548	0.000918179	2	8	38	6476	17.00%	0.34	YPL202C, YER174C
Cluster 330
GOID	TERM	CORRECTED_PVALUE	UNCORRECTED_PVALUE	NUM_LIST_ANNOTATIONS	LIST_SIZE	TOTAL_NUM_ANNOTATIONS	POPULATION_SIZE	FDR_RATE	EXPECTED_FALSE_POSITIVES	ANNOTATED_GENES
GO:0016071	mRNA metabolic process	0.034559783	0.001645704	3	8	209	6476	20.00%	0.2	YPR189W, YLR277C, YML046W
Cluster 332
GOID	TERM	CORRECTED_PVALUE	UNCORRECTED_PVALUE	NUM_LIST_ANNOTATIONS	LIST_SIZE	TOTAL_NUM_ANNOTATIONS	POPULATION_SIZE	FDR_RATE	EXPECTED_FALSE_POSITIVES	ANNOTATED_GENES
GO:0043044	ATP-dependent chromatin remodeling	0.011673232	0.000333521	2	8	23	6476	0.00%	0	YLR357W, YBL006C
Cluster 334
GOID	TERM	CORRECTED_PVALUE	UNCORRECTED_PVALUE	NUM_LIST_ANNOTATIONS	LIST_SIZE	TOTAL_NUM_ANNOTATIONS	POPULATION_SIZE	FDR_RATE	EXPECTED_FALSE_POSITIVES	ANNOTATED_GENES
GO:0006999	nuclear pore organization and biogenesis	0.019196371	0.000533233	2	8	29	6476	10.00%	0.1	YLR208W, YDL116W
Cluster 340
GOID	TERM	CORRECTED_PVALUE	UNCORRECTED_PVALUE	NUM_LIST_ANNOTATIONS	LIST_SIZE	TOTAL_NUM_ANNOTATIONS	POPULATION_SIZE	FDR_RATE	EXPECTED_FALSE_POSITIVES	ANNOTATED_GENES
GO:0006418	tRNA aminoacylation for protein translation	0.019506863	0.000650229	2	8	32	6476	4.00%	0.04	YNL247W, YOR168W
GO:0043038	amino acid activation	0.019506863	0.000650229	2	8	32	6476	2.00%	0.04	YNL247W, YOR168W
GO:0043039	tRNA aminoacylation	0.019506863	0.000650229	2	8	32	6476	1.33%	0.04	YNL247W, YOR168W
Cluster 354
GOID	TERM	CORRECTED_PVALUE	UNCORRECTED_PVALUE	NUM_LIST_ANNOTATIONS	LIST_SIZE	TOTAL_NUM_ANNOTATIONS	POPULATION_SIZE	FDR_RATE	EXPECTED_FALSE_POSITIVES	ANNOTATED_GENES
GO:0007117	budding cell bud growth	0.019832327	0.000734531	2	8	34	6476	18.00%	0.18	YER155C, YKL046C
GO:0048590	non-developmental growth	0.019832327	0.000734531	2	8	34	6476	9.00%	0.18	YER155C, YKL046C
Cluster 355
GOID	TERM	CORRECTED_PVALUE	UNCORRECTED_PVALUE	NUM_LIST_ANNOTATIONS	LIST_SIZE	TOTAL_NUM_ANNOTATIONS	POPULATION_SIZE	FDR_RATE	EXPECTED_FALSE_POSITIVES	ANNOTATED_GENES
GO:0000105	histidine biosynthetic process	0.005790318	0.000120632	2	8	14	6476	4.00%	0.04	YER055C, YBR248C
GO:0006547	histidine metabolic process	0.005790318	0.000120632	2	8	14	6476	2.00%	0.04	YER055C, YBR248C
GO:0009075	histidine family amino acid metabolic process	0.005790318	0.000120632	2	8	14	6476	1.33%	0.04	YER055C, YBR248C
GO:0009076	histidine family amino acid biosynthetic process	0.005790318	0.000120632	2	8	14	6476	1.00%	0.04	YER055C, YBR248C
Cluster 356
GOID	TERM	CORRECTED_PVALUE	UNCORRECTED_PVALUE	NUM_LIST_ANNOTATIONS	LIST_SIZE	TOTAL_NUM_ANNOTATIONS	POPULATION_SIZE	FDR_RATE	EXPECTED_FALSE_POSITIVES	ANNOTATED_GENES
GO:0030003	cellular cation homeostasis	0.015648238	0.000200618	3	8	102	6476	0.00%	0	YGL020C, YMR054W, YOR088W
GO:0055080	cation homeostasis	0.015648238	0.000200618	3	8	102	6476	0.00%	0	YGL020C, YMR054W, YOR088W
GO:0006873	cellular ion homeostasis	0.022911289	0.000293734	3	8	116	6476	1.33%	0.04	YGL020C, YMR054W, YOR088W
GO:0055082	cellular chemical homeostasis	0.022911289	0.000293734	3	8	116	6476	1.00%	0.04	YGL020C, YMR054W, YOR088W
GO:0050801	ion homeostasis	0.025326931	0.000324704	3	8	120	6476	0.80%	0.04	YGL020C, YMR054W, YOR088W
GO:0048878	chemical homeostasis	0.026594413	0.000340954	3	8	122	6476	0.67%	0.04	YGL020C, YMR054W, YOR088W
GO:0019725	cellular homeostasis	0.030642384	0.000392851	3	8	128	6476	0.86%	0.06	YGL020C, YMR054W, YOR088W
GO:0042592	homeostatic process	0.035070525	0.000449622	3	8	134	6476	0.75%	0.06	YGL020C, YMR054W, YOR088W
Cluster 358
GOID	TERM	CORRECTED_PVALUE	UNCORRECTED_PVALUE	NUM_LIST_ANNOTATIONS	LIST_SIZE	TOTAL_NUM_ANNOTATIONS	POPULATION_SIZE	FDR_RATE	EXPECTED_FALSE_POSITIVES	ANNOTATED_GENES
GO:0000279	M phase	0.007922573	0.000134281	4	8	250	6476	8.00%	0.08	YBR103W, YOR058C, YGR238C, YLR272C
GO:0007067	mitosis	0.022648234	0.000383868	3	8	127	6476	19.00%	0.38	YOR058C, YGR238C, YLR272C
GO:0000087	M phase of mitotic cell cycle	0.023716182	0.000401969	3	8	129	6476	13.33%	0.4	YOR058C, YGR238C, YLR272C
GO:0022403	cell cycle phase	0.027555512	0.000467043	4	8	345	6476	10.50%	0.42	YBR103W, YOR058C, YGR238C, YLR272C
Cluster 364
GOID	TERM	CORRECTED_PVALUE	UNCORRECTED_PVALUE	NUM_LIST_ANNOTATIONS	LIST_SIZE	TOTAL_NUM_ANNOTATIONS	POPULATION_SIZE	FDR_RATE	EXPECTED_FALSE_POSITIVES	ANNOTATED_GENES
GO:0006409	tRNA export from nucleus	0.022851195	0.000496765	2	8	28	6476	28.00%	0.28	YKL068W, YKL205W
GO:0051031	tRNA transport	0.024528697	0.000533233	2	8	29	6476	15.00%	0.3	YKL068W, YKL205W
Cluster 365
GOID	TERM	CORRECTED_PVALUE	UNCORRECTED_PVALUE	NUM_LIST_ANNOTATIONS	LIST_SIZE	TOTAL_NUM_ANNOTATIONS	POPULATION_SIZE	FDR_RATE	EXPECTED_FALSE_POSITIVES	ANNOTATED_GENES
GO:0000027	ribosomal large subunit assembly and maintenance	0.023518097	0.001069004	2	8	41	6476	58.00%	0.58	YLR221C, YIR012W
GO:0042257	ribosomal subunit assembly	0.042223135	0.001919233	2	8	55	6476	37.00%	0.74	YLR221C, YIR012W
Cluster 366
GOID	TERM	CORRECTED_PVALUE	UNCORRECTED_PVALUE	NUM_LIST_ANNOTATIONS	LIST_SIZE	TOTAL_NUM_ANNOTATIONS	POPULATION_SIZE	FDR_RATE	EXPECTED_FALSE_POSITIVES	ANNOTATED_GENES
GO:0032197	transposition, RNA-mediated	8.73E-06	2.91E-06	4	8	95	6476	0.00%	0	YML045W, YMR046C, YMR051C, YML040W
GO:0032196	transposition	1.30E-05	4.35E-06	4	8	105	6476	0.00%	0	YML045W, YMR046C, YMR051C, YML040W
Cluster 372
GOID	TERM	CORRECTED_PVALUE	UNCORRECTED_PVALUE	NUM_LIST_ANNOTATIONS	LIST_SIZE	TOTAL_NUM_ANNOTATIONS	POPULATION_SIZE	FDR_RATE	EXPECTED_FALSE_POSITIVES	ANNOTATED_GENES
GO:0006412	translation	0.00621414	0.000230153	5	7	686	6476	6.00%	0.06	YPL198W, YKR094C, YOL121C, YDR447C, YOR234C
GO:0042274	ribosomal small subunit biogenesis and assembly	0.008681177	0.000321525	2	7	26	6476	4.00%	0.08	YOL121C, YDR447C
GO:0009059	macromolecule biosynthetic process	0.021049592	0.000779615	5	7	885	6476	4.00%	0.12	YPL198W, YKR094C, YOL121C, YDR447C, YOR234C
GO:0044249	cellular biosynthetic process	0.037898279	0.00140364	5	7	1002	6476	5.50%	0.22	YPL198W, YKR094C, YOL121C, YDR447C, YOR234C
Cluster 374
GOID	TERM	CORRECTED_PVALUE	UNCORRECTED_PVALUE	NUM_LIST_ANNOTATIONS	LIST_SIZE	TOTAL_NUM_ANNOTATIONS	POPULATION_SIZE	FDR_RATE	EXPECTED_FALSE_POSITIVES	ANNOTATED_GENES
GO:0006350	transcription	0.044324833	0.00164166	4	7	567	6476	64.00%	0.64	YGL151W, YOR337W, YOL068C, YPR072W
Cluster 375
GOID	TERM	CORRECTED_PVALUE	UNCORRECTED_PVALUE	NUM_LIST_ANNOTATIONS	LIST_SIZE	TOTAL_NUM_ANNOTATIONS	POPULATION_SIZE	FDR_RATE	EXPECTED_FALSE_POSITIVES	ANNOTATED_GENES
GO:XXXXXXX	unannotated	0	0	2	7		6476	0.00%	0	YPR099C, YDR209C
GO:0030036	actin cytoskeleton organization and biogenesis	0.03766284	0.005380406	2	7	107	6476	33.00%	0.66	YOR239W, YLR305C
GO:0030029	actin filament-based process	0.041175609	0.00588223	2	7	112	6476	24.00%	0.72	YOR239W, YLR305C
Cluster 377
GOID	TERM	CORRECTED_PVALUE	UNCORRECTED_PVALUE	NUM_LIST_ANNOTATIONS	LIST_SIZE	TOTAL_NUM_ANNOTATIONS	POPULATION_SIZE	FDR_RATE	EXPECTED_FALSE_POSITIVES	ANNOTATED_GENES
GO:0006725	aromatic compound metabolic process	0.043652739	0.002078702	2	7	66	6476	12.00%	0.12	YER183C, YEL021W
Cluster 378
GOID	TERM	CORRECTED_PVALUE	UNCORRECTED_PVALUE	NUM_LIST_ANNOTATIONS	LIST_SIZE	TOTAL_NUM_ANNOTATIONS	POPULATION_SIZE	FDR_RATE	EXPECTED_FALSE_POSITIVES	ANNOTATED_GENES
GO:XXXXXXX	unannotated	0	0	2	7		6476	0.00%	0	YOR170W, YOR218C
GO:0006418	tRNA aminoacylation for protein translation	0.015164603	0.000489181	2	7	32	6476	8.00%	0.16	YNL247W, YOR168W
GO:0043038	amino acid activation	0.015164603	0.000489181	2	7	32	6476	5.33%	0.16	YNL247W, YOR168W
GO:0043039	tRNA aminoacylation	0.015164603	0.000489181	2	7	32	6476	4.00%	0.16	YNL247W, YOR168W
Cluster 388
GOID	TERM	CORRECTED_PVALUE	UNCORRECTED_PVALUE	NUM_LIST_ANNOTATIONS	LIST_SIZE	TOTAL_NUM_ANNOTATIONS	POPULATION_SIZE	FDR_RATE	EXPECTED_FALSE_POSITIVES	ANNOTATED_GENES
GO:XXXXXXX	unannotated	0	0	2	6		6476	0.00%	0	YDR094W, YDR203W
GO:0009082	branched chain family amino acid biosynthetic process	0.000999938	5.56E-05	2	6	13	6476	0.00%	0	YCL009C, YGL009C
GO:0009081	branched chain family amino acid metabolic process	0.001536464	8.54E-05	2	6	16	6476	0.00%	0	YCL009C, YGL009C
Cluster 389
GOID	TERM	CORRECTED_PVALUE	UNCORRECTED_PVALUE	NUM_LIST_ANNOTATIONS	LIST_SIZE	TOTAL_NUM_ANNOTATIONS	POPULATION_SIZE	FDR_RATE	EXPECTED_FALSE_POSITIVES	ANNOTATED_GENES
GO:XXXXXXX	unannotated	0	0	2	6		6476	0.00%	0	YNL303W, YNL105W
GO:0009060	aerobic respiration	0.028931656	0.002410971	2	6	84	6476	11.00%	0.22	YOR221C, YPR155C
GO:0045333	cellular respiration	0.032433152	0.002702763	2	6	89	6476	8.00%	0.24	YOR221C, YPR155C
Cluster 395
GOID	TERM	CORRECTED_PVALUE	UNCORRECTED_PVALUE	NUM_LIST_ANNOTATIONS	LIST_SIZE	TOTAL_NUM_ANNOTATIONS	POPULATION_SIZE	FDR_RATE	EXPECTED_FALSE_POSITIVES	ANNOTATED_GENES
GO:0000750	pheromone-dependent signal transduction during conjugation with cellular fusion	0.011772355	0.000267554	2	6	28	6476	8.00%	0.08	YNL271C, YER075C
GO:0032005	signal transduction during conjugation with cellular fusion	0.011772355	0.000267554	2	6	28	6476	4.00%	0.08	YNL271C, YER075C
GO:0031137	regulation of conjugation with cellular fusion	0.013536374	0.000307645	2	6	30	6476	2.67%	0.08	YNL271C, YER075C
GO:0046999	regulation of conjugation	0.013536374	0.000307645	2	6	30	6476	2.00%	0.08	YNL271C, YER075C
GO:0007186	G-protein coupled receptor protein signaling pathway	0.017428455	0.000396101	2	6	34	6476	2.00%	0.1	YNL271C, YER075C
GO:0007166	cell surface receptor linked signal transduction	0.04088938	0.000929304	2	6	52	6476	2.33%	0.14	YNL271C, YER075C
GO:0000749	response to pheromone during conjugation with cellular fusion	0.049113658	0.001116219	2	6	57	6476	2.00%	0.14	YNL271C, YER075C
Cluster 413
GOID	TERM	CORRECTED_PVALUE	UNCORRECTED_PVALUE	NUM_LIST_ANNOTATIONS	LIST_SIZE	TOTAL_NUM_ANNOTATIONS	POPULATION_SIZE	FDR_RATE	EXPECTED_FALSE_POSITIVES	ANNOTATED_GENES
GO:0000001	mitochondrion inheritance	0.004604586	0.000230229	2	6	26	6476	4.00%	0.04	YLL001W, YML104C
GO:0048311	mitochondrion distribution	0.004604586	0.000230229	2	6	26	6476	2.00%	0.04	YLL001W, YML104C
GO:0051646	mitochondrion localization	0.004970902	0.000248545	2	6	27	6476	1.33%	0.04	YLL001W, YML104C
GO:0048308	organelle inheritance	0.010987326	0.000549366	2	6	40	6476	1.50%	0.06	YLL001W, YML104C
GO:0051640	organelle localization	0.021549985	0.001077499	2	6	56	6476	2.80%	0.14	YLL001W, YML104C
Cluster 416
GOID	TERM	CORRECTED_PVALUE	UNCORRECTED_PVALUE	NUM_LIST_ANNOTATIONS	LIST_SIZE	TOTAL_NUM_ANNOTATIONS	POPULATION_SIZE	FDR_RATE	EXPECTED_FALSE_POSITIVES	ANNOTATED_GENES
GO:0007127	meiosis I	0.048770884	0.001875803	2	6	74	6476	56.00%	0.56	YIL073C, YHR157W
Cluster 420
GOID	TERM	CORRECTED_PVALUE	UNCORRECTED_PVALUE	NUM_LIST_ANNOTATIONS	LIST_SIZE	TOTAL_NUM_ANNOTATIONS	POPULATION_SIZE	FDR_RATE	EXPECTED_FALSE_POSITIVES	ANNOTATED_GENES
GO:0006276	plasmid maintenance	0.000666462	3.92E-05	2	6	11	6476	0.00%	0	YMR211W, YJR057W
Cluster 421
GOID	TERM	CORRECTED_PVALUE	UNCORRECTED_PVALUE	NUM_LIST_ANNOTATIONS	LIST_SIZE	TOTAL_NUM_ANNOTATIONS	POPULATION_SIZE	FDR_RATE	EXPECTED_FALSE_POSITIVES	ANNOTATED_GENES
GO:0008150	biological_process	0.024164412	0.024164412	4	6	1430	6476	100.00%	1	YKR070W, YGL220W, YFL010C, YOR163W, YLR037C, YAR052C
Cluster 429
GOID	TERM	CORRECTED_PVALUE	UNCORRECTED_PVALUE	NUM_LIST_ANNOTATIONS	LIST_SIZE	TOTAL_NUM_ANNOTATIONS	POPULATION_SIZE	FDR_RATE	EXPECTED_FALSE_POSITIVES	ANNOTATED_GENES
GO:0006487	protein amino acid N-linked glycosylation	0.014253247	0.000791847	2	6	48	6476	16.00%	0.16	YML115C, YNL080C
GO:0006486	protein amino acid glycosylation	0.032865505	0.001825861	2	6	73	6476	19.00%	0.38	YML115C, YNL080C
GO:0043413	biopolymer glycosylation	0.032865505	0.001825861	2	6	73	6476	12.67%	0.38	YML115C, YNL080C
GO:0009101	glycoprotein biosynthetic process	0.037477573	0.002082087	2	6	78	6476	9.50%	0.38	YML115C, YNL080C
GO:0009100	glycoprotein metabolic process	0.038435101	0.002135283	2	6	79	6476	7.60%	0.38	YML115C, YNL080C
Cluster 431
GOID	TERM	CORRECTED_PVALUE	UNCORRECTED_PVALUE	NUM_LIST_ANNOTATIONS	LIST_SIZE	TOTAL_NUM_ANNOTATIONS	POPULATION_SIZE	FDR_RATE	EXPECTED_FALSE_POSITIVES	ANNOTATED_GENES
GO:0008150	biological_process	0.048328823	0.024164412	4	6	1430	6476	100.00%	1	YPL150W, YOL123W, YHL014C, YDR265W, YGR266W, YMR191W
Cluster 433
GOID	TERM	CORRECTED_PVALUE	UNCORRECTED_PVALUE	NUM_LIST_ANNOTATIONS	LIST_SIZE	TOTAL_NUM_ANNOTATIONS	POPULATION_SIZE	FDR_RATE	EXPECTED_FALSE_POSITIVES	ANNOTATED_GENES
GO:0009110	vitamin biosynthetic process	0.005986646	0.000665183	2	6	44	6476	2.00%	0.02	YOL055C, YDR487C
GO:0042364	water-soluble vitamin biosynthetic process	0.005986646	0.000665183	2	6	44	6476	1.00%	0.02	YOL055C, YDR487C
GO:0006766	vitamin metabolic process	0.024324864	0.002702763	2	6	89	6476	8.67%	0.26	YOL055C, YDR487C
GO:0006767	water-soluble vitamin metabolic process	0.024324864	0.002702763	2	6	89	6476	6.50%	0.26	YOL055C, YDR487C
Cluster 441
GOID	TERM	CORRECTED_PVALUE	UNCORRECTED_PVALUE	NUM_LIST_ANNOTATIONS	LIST_SIZE	TOTAL_NUM_ANNOTATIONS	POPULATION_SIZE	FDR_RATE	EXPECTED_FALSE_POSITIVES	ANNOTATED_GENES
GO:0007015	actin filament organization	0.000608031	1.56E-05	3	6	61	6476	2.00%	0.02	YNL243W, YDR389W, YNL084C
GO:0030036	actin cytoskeleton organization and biogenesis	0.003299666	8.46E-05	3	6	107	6476	9.00%	0.18	YNL243W, YDR389W, YNL084C
GO:0030029	actin filament-based process	0.00378235	9.70E-05	3	6	112	6476	6.00%	0.18	YNL243W, YDR389W, YNL084C
GO:0007121	bipolar cellular bud site selection	0.01366936	0.000350496	2	6	32	6476	10.00%	0.4	YNL243W, YNL084C
GO:0007010	cytoskeleton organization and biogenesis	0.030654067	0.000786002	3	6	227	6476	12.00%	0.6	YNL243W, YDR389W, YNL084C
Cluster 442
GOID	TERM	CORRECTED_PVALUE	UNCORRECTED_PVALUE	NUM_LIST_ANNOTATIONS	LIST_SIZE	TOTAL_NUM_ANNOTATIONS	POPULATION_SIZE	FDR_RATE	EXPECTED_FALSE_POSITIVES	ANNOTATED_GENES
GO:0006810	transport	0.004904262	0.000408689	5	6	978	6476	14.00%	0.14	YGL198W, YDR229W, YDR164C, YNL272C, YEL069C
GO:0051234	establishment of localization	0.005464727	0.000455394	5	6	1000	6476	10.00%	0.2	YGL198W, YDR229W, YDR164C, YNL272C, YEL069C
GO:0051179	localization	0.006830806	0.000569234	5	6	1047	6476	7.33%	0.22	YGL198W, YDR229W, YDR164C, YNL272C, YEL069C
GO:0006887	exocytosis	0.007982194	0.000665183	2	6	44	6476	6.00%	0.24	YDR164C, YNL272C
GO:0045045	secretory pathway	0.011239591	0.000936633	3	6	241	6476	6.00%	0.3	YDR229W, YDR164C, YNL272C
GO:0032940	secretion by cell	0.012077978	0.001006498	3	6	247	6476	5.67%	0.34	YDR229W, YDR164C, YNL272C
GO:0046903	secretion	0.012077978	0.001006498	3	6	247	6476	4.86%	0.34	YDR229W, YDR164C, YNL272C
GO:0016192	vesicle-mediated transport	0.02804666	0.002337222	3	6	330	6476	5.75%	0.46	YGL198W, YDR164C, YNL272C
Cluster 444
GOID	TERM	CORRECTED_PVALUE	UNCORRECTED_PVALUE	NUM_LIST_ANNOTATIONS	LIST_SIZE	TOTAL_NUM_ANNOTATIONS	POPULATION_SIZE	FDR_RATE	EXPECTED_FALSE_POSITIVES	ANNOTATED_GENES
GO:XXXXXXX	unannotated	0	0	2	6		6476	0.00%	0	YJR071W, YLR358C
GO:0009145	purine nucleoside triphosphate biosynthetic process	0.006228587	0.00016391	2	6	22	6476	2.00%	0.04	YDR377W, YLR432W
GO:0009206	purine ribonucleoside triphosphate biosynthetic process	0.006228587	0.00016391	2	6	22	6476	1.33%	0.04	YDR377W, YLR432W
GO:0009144	purine nucleoside triphosphate metabolic process	0.006818972	0.000179447	2	6	23	6476	1.00%	0.04	YDR377W, YLR432W
GO:0009205	purine ribonucleoside triphosphate metabolic process	0.006818972	0.000179447	2	6	23	6476	0.80%	0.04	YDR377W, YLR432W
GO:0009201	ribonucleoside triphosphate biosynthetic process	0.007435811	0.000195679	2	6	24	6476	0.67%	0.04	YDR377W, YLR432W
GO:0009199	ribonucleoside triphosphate metabolic process	0.008079069	0.000212607	2	6	25	6476	0.57%	0.04	YDR377W, YLR432W
GO:0009142	nucleoside triphosphate biosynthetic process	0.009444714	0.000248545	2	6	27	6476	0.50%	0.04	YDR377W, YLR432W
GO:0009141	nucleoside triphosphate metabolic process	0.011690505	0.000307645	2	6	30	6476	0.67%	0.06	YDR377W, YLR432W
GO:0006091	generation of precursor metabolites and energy	0.015844236	0.000416954	3	6	183	6476	0.60%	0.06	YDR377W, YKL148C, YPR026W
GO:0009152	purine ribonucleotide biosynthetic process	0.018830638	0.000495543	2	6	38	6476	0.55%	0.06	YDR377W, YLR432W
GO:0009260	ribonucleotide biosynthetic process	0.02087592	0.000549366	2	6	40	6476	0.50%	0.06	YDR377W, YLR432W
GO:0006164	purine nucleotide biosynthetic process	0.021937418	0.0005773	2	6	41	6476	0.46%	0.06	YDR377W, YLR432W
GO:0009150	purine ribonucleotide metabolic process	0.021937418	0.0005773	2	6	41	6476	0.43%	0.06	YDR377W, YLR432W
GO:0009259	ribonucleotide metabolic process	0.024137965	0.00063521	2	6	43	6476	0.53%	0.08	YDR377W, YLR432W
GO:0006119	oxidative phosphorylation	0.027632172	0.000727162	2	6	46	6476	0.75%	0.12	YDR377W, YKL148C
GO:0006163	purine nucleotide metabolic process	0.028848348	0.000759167	2	6	47	6476	0.71%	0.12	YDR377W, YLR432W
GO:0009165	nucleotide biosynthetic process	0.04543507	0.00119566	2	6	59	6476	0.89%	0.16	YDR377W, YLR432W
Cluster 445
GOID	TERM	CORRECTED_PVALUE	UNCORRECTED_PVALUE	NUM_LIST_ANNOTATIONS	LIST_SIZE	TOTAL_NUM_ANNOTATIONS	POPULATION_SIZE	FDR_RATE	EXPECTED_FALSE_POSITIVES	ANNOTATED_GENES
GO:0006412	translation	0.037724396	0.00157185	4	6	686	6476	24.00%	0.24	YKR057W, YKL156W, YBR048W, YBR181C
