# Supplementary material for: A phase synchronization clustering algorithm for identifying interesting groups of genes from cell cycle expression data
Source: BMC Bioinformatics. 2008 Jan 28;9:56. doi: 10.1186/1471-2105-9-56 (PMC2335309; doi:10.1186/1471-2105-9-56)
Supplement: Additional file 5 — Tables of significant GO terms of biological process for the output clusters with cutoff = 0.5. This file includes 21 clusters from the PSC algorithm with cutoff = 0.8, which have significantly GO terms of biological process. These significant GO terms are obtained by a tool called GO Term Finder, which is available from Saccharomyces Genome Database [24]. [file 1471-2105-9-56-S5.txt]

Tables of significant GO terms of biological process for the output clusters with cutoff = 0.5
Note that these significant GO terms were obtained by GO term Finder, which is available at http://http://db.yeastgenome.org/cgi-bin/GO/goTermFinder.pl
Cluster 1
GOID	TERM	CORRECTED_PVALUE	UNCORRECTED_PVALUE	NUM_LIST_ANNOTATIONS	LIST_SIZE	TOTAL_NUM_ANNOTATIONS	POPULATION_SIZE	FDR_RATE	EXPECTED_FALSE_POSITIVES	ANNOTATED_GENES
GO:XXXXXXX	unannotated	0	0	29	429		6476	0.00%	0	YJL067W, YCLX10C, YBR224W, YKR047W, YLR322W, YBR134W, YCL021W, YOR055W, YEL008W, YLR169W, YJL211C, YPR150W, YOR203W, YAR070C, YOR277C, YKL076C, YGL052W, YOR300W, YDL034W, YGL132W, YKL118W, YDR250C, YGR164W, YDR396W, YCL006C, YBR190W, YDR537C, YEL028W, YOR333C
GO:0051603	proteolysis involved in cellular protein catabolic process	2.02E-05	3.42E-08	30	429	151	6476	0.00%	0	YLR097C, YBL041W, YDR394W, YPR103W, YKL206C, YBR201W, YBR280C, YDR069C, YEL037C, YFR036W, YOR261C, YKL145W, YEL052W, YLR025W, YLR380W, YIL030C, YKL054C, YBR170C, YGR048W, YDL097C, YDR054C, YGL048C, YJL047C, YDR177W, YHR204W, YOR157C, YBR082C, YDR118W, YLL036C, YHR200W
GO:0044257	cellular protein catabolic process	2.20E-05	3.71E-08	31	429	160	6476	0.00%	0	YLR097C, YBL041W, YDR394W, YPR103W, YKL206C, YBR201W, YBR280C, YDR069C, YEL037C, YFR036W, YOR261C, YKL145W, YEL052W, YLR025W, YLR380W, YIL030C, YKL054C, YGR048W, YBR170C, YDL097C, YDR054C, YGL048C, YJL047C, YDR177W, YHR204W, YOR157C, YBR082C, YDR118W, YLL036C, YHR200W, YBR286W
GO:0006508	proteolysis	2.43E-05	4.10E-08	33	429	178	6476	0.00%	0	YBL091C, YBL041W, YDR394W, YPR103W, YBR280C, YOR261C, YEL052W, YLR025W, YMR089C, YGR048W, YDL097C, YGL048C, YHR204W, YOR157C, YHR047C, YBR082C, YDR118W, YHR200W, YLR097C, YBR201W, YKL206C, YDR069C, YEL037C, YFR036W, YKL145W, YIL030C, YLR380W, YBR170C, YKL054C, YDR054C, YJL047C, YDR177W, YLL036C
GO:0030163	protein catabolic process	4.16E-05	7.02E-08	32	429	173	6476	0.00%	0	YBL041W, YDR394W, YPR103W, YBR280C, YOR261C, YEL052W, YLR025W, YHR052W, YGR048W, YDL097C, YGL048C, YHR204W, YOR157C, YBR082C, YDR118W, YHR200W, YLR097C, YBR201W, YKL206C, YDR069C, YEL037C, YFR036W, YKL145W, YIL030C, YLR380W, YBR170C, YKL054C, YDR054C, YJL047C, YDR177W, YBR286W, YLL036C
GO:0006511	ubiquitin-dependent protein catabolic process	4.74E-05	8.01E-08	29	429	148	6476	0.00%	0	YLR097C, YBL041W, YDR394W, YPR103W, YKL206C, YBR201W, YBR280C, YDR069C, YEL037C, YFR036W, YOR261C, YKL145W, YLR025W, YLR380W, YIL030C, YKL054C, YBR170C, YGR048W, YDL097C, YDR054C, YGL048C, YJL047C, YDR177W, YHR204W, YOR157C, YBR082C, YDR118W, YLL036C, YHR200W
GO:0019941	modification-dependent protein catabolic process	4.74E-05	8.01E-08	29	429	148	6476	0.00%	0	YLR097C, YBL041W, YDR394W, YPR103W, YKL206C, YBR201W, YBR280C, YDR069C, YEL037C, YFR036W, YOR261C, YKL145W, YLR025W, YLR380W, YIL030C, YKL054C, YBR170C, YGR048W, YDL097C, YDR054C, YGL048C, YJL047C, YDR177W, YHR204W, YOR157C, YBR082C, YDR118W, YLL036C, YHR200W
GO:0043632	modification-dependent macromolecule catabolic process	0.000135207	2.28E-07	29	429	155	6476	0.00%	0	YLR097C, YBL041W, YDR394W, YPR103W, YKL206C, YBR201W, YBR280C, YDR069C, YEL037C, YFR036W, YOR261C, YKL145W, YLR025W, YLR380W, YIL030C, YKL054C, YBR170C, YGR048W, YDL097C, YDR054C, YGL048C, YJL047C, YDR177W, YHR204W, YOR157C, YBR082C, YDR118W, YLL036C, YHR200W
GO:0043285	biopolymer catabolic process	0.0010925	1.85E-06	40	429	278	6476	0.00%	0	YBL041W, YLR398C, YDR394W, YPR103W, YBR280C, YGR195W, YLR330W, YOR261C, YEL052W, YLR025W, YHR052W, YGR048W, YDL097C, YDR172W, YGL048C, YJL124C, YHR204W, YCR092C, YOR157C, YBR082C, YDR118W, YHR200W, YLR097C, YBR201W, YKL206C, YDR069C, YEL037C, YFR036W, YKL145W, YPL029W, YMR080C, YLR380W, YIL030C, YBR170C, YKL054C, YDR054C, YJL047C, YDR177W, YBR286W, YLL036C
GO:0044265	cellular macromolecule catabolic process	0.00882222	1.49E-05	41	429	313	6476	0.00%	0	YBL041W, YLR398C, YDR394W, YPR103W, YBR280C, YGR195W, YBR020W, YLR330W, YOR261C, YEL052W, YLR025W, YGR048W, YDL097C, YDR172W, YGL048C, YJL124C, YHR204W, YOR157C, YBR082C, YDR118W, YHR200W, YLR097C, YGR194C, YBR201W, YKL206C, YDR069C, YEL037C, YFR036W, YKL145W, YPL029W, YMR080C, YLR380W, YIL030C, YBR170C, YKL054C, YDR054C, YJL047C, YGR240C, YDR177W, YBR286W, YLL036C
GO:0009057	macromolecule catabolic process	0.020113906	3.40E-05	43	429	346	6476	0.18%	0.02	YBL041W, YLR398C, YDR394W, YPR103W, YBR280C, YGR195W, YBR020W, YLR330W, YOR261C, YEL052W, YLR025W, YHR052W, YGR048W, YDL097C, YDR172W, YGL048C, YJL124C, YHR204W, YCR092C, YOR157C, YBR082C, YDR118W, YHR200W, YLR097C, YGR194C, YBR201W, YKL206C, YDR069C, YEL037C, YFR036W, YKL145W, YPL029W, YMR080C, YLR380W, YIL030C, YBR170C, YKL054C, YDR054C, YJL047C, YGR240C, YDR177W, YLL036C, YBR286W
Cluster 2
GOID	TERM	CORRECTED_PVALUE	UNCORRECTED_PVALUE	NUM_LIST_ANNOTATIONS	LIST_SIZE	TOTAL_NUM_ANNOTATIONS	POPULATION_SIZE	FDR_RATE	EXPECTED_FALSE_POSITIVES	ANNOTATED_GENES
GO:XXXXXXX	unannotated	0	0	15	277		6476	0.00%	0	YKR012C, YGR151C, YLR236C, YJL119C, YGR176W, YCL013W, YDR053W, YBR089W, YDL096C, YCR041W, YIL141W, YDR355C, YKL066W, YPR076W, YCL022C
GO:0022402	cell cycle process	8.21E-10	1.89E-12	52	277	431	6476	0.00%	0	YLR045C, YCR065W, YLR210W, YDR113C, YPR019W, YJL173C, YOL090W, YKL089W, YKL101W, YLR212C, YGR108W, YBR202W, YCR042C, YLR274W, YJR053W, YER016W, YPR120C, YJL074C, YHR023W, YKL052C, YJL187C, YJL019W, YDR097C, YMR029C, YGL021W, YIL026C, YML034W, YGR109C, YPL155C, YMR190C, YPL124W, YLR131C, YCL024W, YBR133C, YDL101C, YAR007C, YOR229W, YGL116W, YFL037W, YDR440W, YER095W, YAL040C, YNL262W, YLR103C, YDR…
GO:0007049	cell cycle	1.27E-09	2.93E-12	53	277	450	6476	0.00%	0	YLR045C, YCR065W, YLR210W, YDR113C, YPR019W, YJL173C, YOL090W, YKL089W, YKL101W, YLR212C, YGR108W, YBR202W, YCR042C, YLR274W, YJR053W, YER016W, YPR120C, YJL074C, YHR023W, YKL052C, YPR111W, YJL187C, YJL019W, YDR097C, YMR029C, YGL021W, YIL026C, YML034W, YGR109C, YPL155C, YMR190C, YPL124W, YLR131C, YCL024W, YBR133C, YDL101C, YAR007C, YOR229W, YGL116W, YFL037W, YDR440W, YER095W, YAL040C, YNL262W, YLR…
GO:0000278	mitotic cell cycle	7.72E-09	1.78E-11	38	277	266	6476	0.00%	0	YLR045C, YCR065W, YLR210W, YDR113C, YPR019W, YKL089W, YKL101W, YLR212C, YGR108W, YBR202W, YCR042C, YLR274W, YJR053W, YER016W, YPR120C, YJL074C, YKL052C, YJL019W, YJL187C, YGL021W, YIL026C, YML034W, YGR109C, YPL155C, YMR190C, YLR131C, YBR133C, YGL116W, YFL037W, YAL040C, YDR146C, YLR103C, YNL262W, YML064C, YKR037C, YNL309W, YGL216W, YOR195W
GO:0000722	telomere maintenance via recombination	1.55E-08	3.57E-11	11	277	19	6476	0.00%	0	YGR296W, YLR467W, YER095W, YMR190C, YJL173C, YER190W, YAR007C, YGL163C, YLR466W, YDR545W, YNL339C
GO:0007017	microtubule-based process	3.53E-07	8.15E-10	21	277	101	6476	0.00%	0	YLR045C, YPL241C, YDR356W, YPL155C, YPL124W, YKL089W, YOL069W, YLR212C, YDR150W, YER122C, YGR108W, YER016W, YGL116W, YOR373W, YFL037W, YPR120C, YKL052C, YJL019W, YKR037C, YGL216W, YOR195W
GO:0006259	DNA metabolic process	6.53E-07	1.51E-09	64	277	709	6476	0.00%	0	YJL115W, YCR065W, YDR113C, YKL067W, YPR019W, YPL127C, YJR006W, YJL173C, YOL090W, YBR010W, YFL049W, YML060W, YDR545W, YDL105W, YNL339C, YDR225W, YDR191W, YBR202W, YLR274W, YGR296W, YLL022C, YMR001C, YBL002W, YPR120C, YJL176C, YJL072C, YML102W, YER190W, YGR252W, YDR097C, YML061C, YLR154C, YKL108W, YGR109C, YBR275C, YMR190C, YDL101C, YAR007C, YDR030C, YNL030W, YGL163C, YOL017W, YBL003C, YDL102W, YNL…
GO:0022403	cell cycle phase	1.40E-06	3.24E-09	40	277	345	6476	0.00%	0	YCR065W, YLR210W, YDR113C, YPR019W, YJL173C, YOL090W, YKL101W, YGR108W, YBR202W, YCR042C, YLR274W, YJR053W, YER016W, YPR120C, YJL074C, YJL187C, YJL019W, YDR097C, YGL021W, YIL026C, YML034W, YGR109C, YPL155C, YMR190C, YLR131C, YBR133C, YAR007C, YOR229W, YGL116W, YFL037W, YDR440W, YER095W, YAL040C, YNL262W, YDR146C, YLR103C, YML064C, YLR234W, YNL309W, YOR195W
GO:0006261	DNA-dependent DNA replication	1.54E-06	3.57E-09	20	277	99	6476	0.00%	0	YKL108W, YGR109C, YPR019W, YMR190C, YJR006W, YJL173C, YOL090W, YAR007C, YDL102W, YKL045W, YBR202W, YLR274W, YPR175W, YMR001C, YPR120C, YJL072C, YLR103C, YNL262W, YCL061C, YDR097C
GO:0006260	DNA replication	2.43E-06	5.62E-09	23	277	133	6476	0.00%	0	YKL108W, YGR109C, YPR019W, YBR275C, YMR190C, YJR006W, YJL173C, YOL090W, YAR007C, YDL102W, YKL045W, YBR202W, YLR274W, YPR175W, YMR001C, YPR120C, YJL072C, YNL262W, YLR103C, YLR234W, YCL061C, YDR097C, YLR154C
GO:0006333	chromatin assembly or disassembly	6.80E-06	1.57E-08	21	277	118	6476	0.00%	0	YJL115W, YBR275C, YOL090W, YBR010W, YNL030W, YOL017W, YBL003C, YNL031C, YDR191W, YDR225W, YLR274W, YLL022C, YDR440W, YBL002W, YER120W, YML102W, YML109W, YNL262W, YDR224C, YLR103C, YCL061C
GO:0000226	microtubule cytoskeleton organization and biogenesis	1.31E-05	3.04E-08	17	277	81	6476	0.00%	0	YLR045C, YDR356W, YPL155C, YPL124W, YKL089W, YOL069W, YLR212C, YDR150W, YGR108W, YER016W, YGL116W, YOR373W, YPR120C, YKL052C, YKR037C, YGL216W, YOR195W
GO:0007001	chromosome organization and biogenesis (sensu Eukaryota)	1.92E-05	4.44E-08	52	277	567	6476	0.00%	0	YJL115W, YCR065W, YDR113C, YJL173C, YOL090W, YBR010W, YFL049W, YML060W, YDR545W, YNL339C, YDR225W, YDR191W, YLR274W, YER016W, YGR296W, YLL022C, YBL002W, YJL176C, YJL074C, YML102W, YER190W, YJL019W, YGR252W, YML061C, YIL026C, YML034W, YBR275C, YMR190C, YDL101C, YAR007C, YNL030W, YGL163C, YOL017W, YBL003C, YNL031C, YGL116W, YDR440W, YFL037W, YGR042W, YLR467W, YER095W, YER120W, YML109W, YNL262W, YLR…
GO:0051276	chromosome organization and biogenesis	2.58E-05	5.95E-08	52	277	572	6476	0.00%	0	YJL115W, YCR065W, YDR113C, YJL173C, YOL090W, YBR010W, YFL049W, YML060W, YDR545W, YNL339C, YDR225W, YDR191W, YLR274W, YER016W, YGR296W, YLL022C, YBL002W, YJL176C, YJL074C, YML102W, YER190W, YJL019W, YGR252W, YML061C, YIL026C, YML034W, YBR275C, YMR190C, YDL101C, YAR007C, YNL030W, YGL163C, YOL017W, YBL003C, YNL031C, YGL116W, YDR440W, YFL037W, YGR042W, YLR467W, YER095W, YER120W, YML109W, YNL262W, YLR…
GO:0006312	mitotic recombination	9.23E-05	2.13E-07	12	277	45	6476	0.00%	0	YGR296W, YLR467W, YER095W, YMR190C, YJL173C, YOL090W, YER190W, YAR007C, YGL163C, YLR466W, YDR545W, YNL339C
GO:0007010	cytoskeleton organization and biogenesis	0.000109032	2.52E-07	28	277	227	6476	0.00%	0	YLR045C, YPL241C, YDR356W, YPL155C, YNL283C, YPL124W, YPL242C, YCL024W, YDR208W, YKL089W, YOL069W, YLR212C, YGR108W, YDR150W, YER122C, YER016W, YGL116W, YOR373W, YFL037W, YPR120C, YDL135C, YHR023W, YLL021W, YKL052C, YJL019W, YKR037C, YGL216W, YOR195W
GO:0000084	S phase of mitotic cell cycle	0.000121535	2.81E-07	8	277	18	6476	0.00%	0	YLR274W, YLR103C, YCR065W, YLR210W, YGR109C, YPR019W, YPR120C, YBR202W
GO:0051320	S phase	0.000324853	7.50E-07	8	277	20	6476	0.00%	0	YLR274W, YLR103C, YCR065W, YLR210W, YGR109C, YPR019W, YPR120C, YBR202W
GO:0006486	protein amino acid glycosylation	0.000715531	1.65E-06	14	277	73	6476	0.00%	0	YGL257C, YGL027C, YEL042W, YGL038C, YBR070C, YER001W, YDL093W, YBL082C, YOR321W, YBR243C, YDL095W, YAL023C, YJL183W, YDL055C
GO:0043413	biopolymer glycosylation	0.000715531	1.65E-06	14	277	73	6476	0.00%	0	YGL257C, YGL027C, YEL042W, YGL038C, YBR070C, YER001W, YDL093W, YBL082C, YOR321W, YBR243C, YDL095W, YAL023C, YJL183W, YDL055C
GO:0030472	mitotic spindle organization and biogenesis in nucleus	0.000765696	1.77E-06	8	277	22	6476	0.00%	0	YLR045C, YKL089W, YKL052C, YLR212C, YKR037C, YGR108W, YGL216W, YOR195W
GO:0007020	microtubule nucleation	0.001131362	2.61E-06	8	277	23	6476	0.00%	0	YLR045C, YER016W, YOR373W, YDR356W, YOL069W, YLR212C, YKR037C, YPL124W
GO:0006310	DNA recombination	0.001166282	2.69E-06	18	277	121	6476	0.00%	0	YDR113C, YPL127C, YMR190C, YJL173C, YOL090W, YAR007C, YGL163C, YDR545W, YNL339C, YGR296W, YDR440W, YER095W, YLR467W, YER190W, YLR234W, YLR466W, YDR097C, YML061C
GO:0009101	glycoprotein biosynthetic process	0.001637242	3.78E-06	14	277	78	6476	0.00%	0	YGL257C, YGL027C, YEL042W, YGL038C, YBR070C, YER001W, YDL093W, YBL082C, YOR321W, YBR243C, YDL095W, YAL023C, YJL183W, YDL055C
GO:0051325	interphase	0.00167705	3.87E-06	17	277	112	6476	0.00%	0	YLR274W, YCR065W, YLR210W, YGR109C, YPR019W, YPR120C, YAL040C, YLR131C, YLR103C, YBR133C, YDR146C, YJL187C, YKL101W, YNL309W, YBR202W, YGR108W, YCR042C
GO:0051329	interphase of mitotic cell cycle	0.00167705	3.87E-06	17	277	112	6476	0.00%	0	YLR274W, YCR065W, YLR210W, YGR109C, YPR019W, YPR120C, YAL040C, YLR131C, YLR103C, YBR133C, YDR146C, YJL187C, YKL101W, YNL309W, YBR202W, YGR108W, YCR042C
GO:0009100	glycoprotein metabolic process	0.00191544	4.42E-06	14	277	79	6476	0.00%	0	YGL257C, YGL027C, YEL042W, YGL038C, YBR070C, YER001W, YDL093W, YBL082C, YOR321W, YBR243C, YDL095W, YAL023C, YJL183W, YDL055C
GO:0016043	cellular component organization and biogenesis	0.00730523	1.69E-05	129	277	2266	6476	0.00%	0	YPR019W, YOL090W, YHR108W, YGR189C, YKL101W, YGR108W, YDR225W, YOR112W, YER016W, YLL022C, YLR190W, YHR023W, YDL135C, YML102W, YGR143W, YFL036W, YGL200C, YJL159W, YPL242C, YOL017W, YDR261C, YBL003C, YNL031C, YGL116W, YLR380W, YGR042W, YLR467W, YLR372W, YLR103C, YKR037C, YNL197C, YLR045C, YJL115W, YER118C, YDR113C, YFL049W, YLR342W, YDL018C, YNL339C, YBR202W, YDL055C, YBR078W, YBL002W, YJR001W, YOR…
GO:0000279	M phase	0.007331902	1.69E-05	26	277	250	6476	0.00%	0	YIL026C, YML034W, YDR113C, YPL155C, YMR190C, YJL173C, YOL090W, YAR007C, YKL101W, YGR108W, YER016W, YJR053W, YOR229W, YGL116W, YDR440W, YFL037W, YER095W, YJL074C, YNL262W, YML064C, YLR234W, YJL019W, YJL187C, YDR097C, YGL021W, YOR195W
GO:0000079	regulation of cyclin-dependent protein kinase activity	0.008525073	1.97E-05	6	277	15	6476	0.00%	0	YLR210W, YGR109C, YJL187C, YPR120C, YGR108W, YAL040C
GO:0007018	microtubule-based movement	0.008525073	1.97E-05	6	277	15	6476	0.00%	0	YER016W, YJL019W, YFL037W, YPL155C, YGL216W, YDR150W
GO:0030473	nuclear migration, microtubule-mediated	0.008525073	1.97E-05	6	277	15	6476	0.00%	0	YER016W, YJL019W, YFL037W, YPL155C, YGL216W, YDR150W
GO:0007051	spindle organization and biogenesis	0.008718394	2.01E-05	10	277	47	6476	0.00%	0	YLR045C, YGL116W, YPR120C, YKL089W, YKL052C, YLR212C, YKR037C, YGL216W, YGR108W, YOR195W
GO:0006323	DNA packaging	0.009059775	2.09E-05	26	277	253	6476	0.00%	0	YJL115W, YBR275C, YOL090W, YBR010W, YFL049W, YNL030W, YGL163C, YOL017W, YBL003C, YNL031C, YDR191W, YDR225W, YLR274W, YLL022C, YDR440W, YBL002W, YER120W, YJL176C, YML109W, YML102W, YNL262W, YDR224C, YLR103C, YCL061C, YGR252W, YPL116W
GO:0006325	establishment and/or maintenance of chromatin architecture	0.009059775	2.09E-05	26	277	253	6476	0.00%	0	YJL115W, YBR275C, YOL090W, YBR010W, YFL049W, YNL030W, YGL163C, YOL017W, YBL003C, YNL031C, YDR191W, YDR225W, YLR274W, YLL022C, YDR440W, YBL002W, YER120W, YJL176C, YML109W, YML102W, YNL262W, YDR224C, YLR103C, YCL061C, YGR252W, YPL116W
GO:0006268	DNA unwinding during replication	0.011979076	2.77E-05	5	277	10	6476	0.00%	0	YAR007C, YPR019W, YMR190C, YJL173C, YBR202W
GO:0006493	protein amino acid O-linked glycosylation	0.013158688	3.04E-05	6	277	16	6476	0.00%	0	YOR321W, YGL257C, YER001W, YDL095W, YDL093W, YAL023C
GO:0009719	response to endogenous stimulus	0.013835973	3.20E-05	25	277	244	6476	0.00%	0	YMR032W, YDR113C, YMR190C, YJR006W, YJL173C, YOL090W, YDL101C, YHR135C, YAR007C, YDR030C, YGL163C, YML060W, YDL105W, YBL003C, YDL102W, YKL045W, YDR225W, YPR175W, YDR440W, YER095W, YML102W, YNL262W, YDR224C, YJL092W, YDR097C
GO:0006342	chromatin silencing	0.015151114	3.50E-05	14	277	94	6476	0.00%	0	YLR274W, YJL115W, YLL022C, YDR440W, YBR275C, YER120W, YOL090W, YML109W, YML102W, YNL262W, YLR103C, YOL017W, YCL061C, YDR191W
GO:0016458	gene silencing	0.015151114	3.50E-05	14	277	94	6476	0.00%	0	YLR274W, YJL115W, YLL022C, YDR440W, YBR275C, YER120W, YOL090W, YML109W, YML102W, YNL262W, YLR103C, YOL017W, YCL061C, YDR191W
GO:0031507	heterochromatin formation	0.015151114	3.50E-05	14	277	94	6476	0.00%	0	YLR274W, YJL115W, YLL022C, YDR440W, YBR275C, YER120W, YOL090W, YML109W, YML102W, YNL262W, YLR103C, YOL017W, YCL061C, YDR191W
GO:0045814	negative regulation of gene expression, epigenetic	0.015151114	3.50E-05	14	277	94	6476	0.00%	0	YLR274W, YJL115W, YLL022C, YDR440W, YBR275C, YER120W, YOL090W, YML109W, YML102W, YNL262W, YLR103C, YOL017W, YCL061C, YDR191W
GO:0030705	cytoskeleton-dependent intracellular transport	0.019618885	4.53E-05	6	277	17	6476	0.00%	0	YER016W, YJL019W, YFL037W, YPL155C, YGL216W, YDR150W
GO:0006974	response to DNA damage stimulus	0.021105752	4.87E-05	24	277	235	6476	0.00%	0	YMR032W, YDR113C, YMR190C, YJR006W, YJL173C, YOL090W, YDL101C, YAR007C, YDR030C, YGL163C, YML060W, YDL105W, YBL003C, YDL102W, YKL045W, YDR225W, YPR175W, YDR440W, YER095W, YML102W, YNL262W, YDR224C, YJL092W, YDR097C
GO:0006271	DNA strand elongation during DNA replication	0.022135595	5.11E-05	8	277	33	6476	0.00%	0	YNL262W, YKL108W, YPR175W, YPR019W, YDL102W, YKL045W, YJR006W, YBR202W
GO:0022616	DNA strand elongation	0.022135595	5.11E-05	8	277	33	6476	0.00%	0	YNL262W, YKL108W, YPR175W, YPR019W, YDL102W, YKL045W, YJR006W, YBR202W
GO:0006281	DNA repair	0.027261068	6.30E-05	21	277	194	6476	0.00%	0	YDR113C, YJR006W, YJL173C, YOL090W, YAR007C, YDR030C, YGL163C, YML060W, YDL105W, YBL003C, YDL102W, YKL045W, YDR225W, YPR175W, YDR440W, YER095W, YML102W, YNL262W, YDR224C, YJL092W, YDR097C
GO:0040029	regulation of gene expression, epigenetic	0.027313033	6.31E-05	14	277	99	6476	0.00%	0	YLR274W, YJL115W, YLL022C, YDR440W, YBR275C, YER120W, YOL090W, YML109W, YML102W, YNL262W, YLR103C, YOL017W, YCL061C, YDR191W
GO:0050794	regulation of cellular process	0.027670077	6.39E-05	53	277	740	6476	0.00%	0	YNL197C, YJL115W, YCR065W, YLR210W, YPL127C, YOL090W, YHR205W, YFL049W, YKL101W, YIL056W, YGR108W, YDR225W, YDR191W, YBR202W, YCR042C, YLR274W, YJR053W, YER016W, YLL022C, YPR120C, YGL162W, YML102W, YKL052C, YJL187C, YMR029C, YNL145W, YGR109C, YBR275C, YPL155C, YLR131C, YCL024W, YBR133C, YDL101C, YOL017W, YOR229W, YDR085C, YGL116W, YDR440W, YIL050W, YER120W, YAL040C, YML109W, YLL021W, YNL262W, YDR…
GO:0007052	mitotic spindle organization and biogenesis	0.031723851	7.33E-05	9	277	44	6476	0.00%	0	YLR045C, YKL089W, YGL116W, YKL052C, YLR212C, YKR037C, YGR108W, YGL216W, YOR195W
GO:0007067	mitosis	0.034710742	8.02E-05	16	277	127	6476	0.00%	0	YIL026C, YML034W, YDR113C, YPL155C, YMR190C, YKL101W, YER016W, YJR053W, YGL116W, YFL037W, YJL074C, YNL262W, YML064C, YJL187C, YJL019W, YGL021W
GO:0000087	M phase of mitotic cell cycle	0.041957192	9.69E-05	16	277	129	6476	0.00%	0	YIL026C, YML034W, YDR113C, YPL155C, YMR190C, YKL101W, YER016W, YJR053W, YGL116W, YFL037W, YJL074C, YNL262W, YML064C, YJL187C, YJL019W, YGL021W
GO:0031497	chromatin assembly	0.042478952	9.81E-05	14	277	103	6476	0.00%	0	YLR274W, YJL115W, YLL022C, YDR440W, YBR275C, YER120W, YOL090W, YML109W, YML102W, YNL262W, YLR103C, YOL017W, YCL061C, YDR191W
Cluster 4
GOID	TERM	CORRECTED_PVALUE	UNCORRECTED_PVALUE	NUM_LIST_ANNOTATIONS	LIST_SIZE	TOTAL_NUM_ANNOTATIONS	POPULATION_SIZE	FDR_RATE	EXPECTED_FALSE_POSITIVES	ANNOTATED_GENES
GO:XXXXXXX	unannotated	0	0	21	245		6476	0.00%	0	YGR039W, YGL024W, YNR077C, YCL053C, YKL169C, YGR051C, YLL037W, YDR413C, YLR123C, YEL033W, YLR400W, YKL225W, YMR320W, YGR137W, YLR217W, YDL062W, YBR266C, YGL069C, YOR135C, YDL026W, YCLX02C
GO:0006091	generation of precursor metabolites and energy	6.33E-08	1.53E-10	28	245	183	6476	0.00%	0	YER062C, YBL058W, YGR183C, YBL030C, YHR051W, YLR256W, YKL150W, YDR074W, YEL011W, YMR188C, YIL053W, YGR008C, YDR079W, YML120C, YLR395C, YGR165W, YEL024W, YDR148C, YEL039C, YOR065W, YIR026C, YDR529C, YDR115W, YOR377W, YGL187C, YPR100W, YGR244C, YLL041C
GO:0042254	ribosome biogenesis and assembly	2.03E-07	4.91E-10	43	245	410	6476	0.00%	0	YOR145C, YKL078W, YJR002W, YGL029W, YBR247C, YKL021C, YGL171W, YGR187C, YNL141W, YIL127C, YGR103W, YDL063C, YER036C, YJL125C, YDR412W, YPL266W, YHR196W, YOR340C, YLR009W, YHR065C, YDR083W, YDL060W, YGR123C, YAL025C, YER126C, YLR449W, YHR088W, YCL054W, YGL120C, YMR128W, YJL033W, YLR196W, YER006W, YGL078C, YDR449C, YNL075W, YDR101C, YGR145W, YCR016W, YIR026C, YOR206W, YBL054W, YNR038W
GO:0022613	ribonucleoprotein complex biogenesis and assembly	3.45E-06	8.36E-09	45	245	483	6476	0.00%	0	YOR145C, YKL078W, YJR002W, YGL029W, YBR247C, YKL021C, YGL171W, YGR187C, YNL141W, YIL127C, YGR103W, YDL063C, YER036C, YJL125C, YDR412W, YPL266W, YHR196W, YOR340C, YLR009W, YHR065C, YDR083W, YDL060W, YGR123C, YAL025C, YER126C, YLR449W, YHR088W, YCL054W, YGL120C, YMR128W, YJL033W, YLR196W, YER006W, YGL078C, YDR449C, YJR047C, YNL075W, YDR101C, YGR145W, YCR016W, YIR026C, YOR206W, YBL054W, YGL049C, YNR…
GO:0006118	electron transport	6.95E-06	1.68E-08	11	245	33	6476	0.00%	0	YLR395C, YEL024W, YGR183C, YEL039C, YOR065W, YHR051W, YKL150W, YDR529C, YGL187C, YML120C, YLL041C
GO:0015980	energy derivation by oxidation of organic compounds	3.80E-05	9.20E-08	21	245	145	6476	0.00%	0	YER062C, YBL058W, YGR183C, YBL030C, YLR256W, YDR074W, YEL011W, YMR188C, YIL053W, YDR079W, YGR165W, YEL024W, YDR148C, YIR026C, YDR529C, YDR115W, YOR377W, YGL187C, YPR100W, YGR244C, YLL041C
GO:0042773	ATP synthesis coupled electron transport	6.81E-05	1.65E-07	9	245	25	6476	0.00%	0	YLR395C, YEL024W, YGR183C, YOR065W, YHR051W, YDR529C, YGL187C, YLL041C, YML120C
GO:0042775	organelle ATP synthesis coupled electron transport	6.81E-05	1.65E-07	9	245	25	6476	0.00%	0	YLR395C, YEL024W, YGR183C, YOR065W, YHR051W, YDR529C, YGL187C, YLL041C, YML120C
GO:0016072	rRNA metabolic process	0.00013545	3.28E-07	28	245	257	6476	0.00%	0	YOR145C, YHR065C, YDR083W, YDL060W, YJR002W, YER126C, YAL025C, YHR088W, YGL120C, YGL029W, YCL054W, YBR247C, YJL033W, YLR196W, YER006W, YKL021C, YGL171W, YGL078C, YDR449C, YNL075W, YGR145W, YOL041C, YGR103W, YDR412W, YPL266W, YHR196W, YNR038W, YIL079C
GO:0006364	rRNA processing	0.000897392	2.17E-06	26	245	250	6476	0.00%	0	YOR145C, YHR065C, YDR083W, YDL060W, YJR002W, YER126C, YAL025C, YHR088W, YGL120C, YGL029W, YCL054W, YBR247C, YJL033W, YLR196W, YER006W, YKL021C, YGL171W, YGL078C, YDR449C, YNL075W, YGR145W, YGR103W, YDR412W, YPL266W, YHR196W, YNR038W
GO:0009060	aerobic respiration	0.001043857	2.53E-06	14	245	84	6476	0.00%	0	YGR165W, YEL024W, YGR183C, YDR148C, YBL030C, YLR256W, YDR115W, YDR529C, YGL187C, YPR100W, YMR188C, YGR244C, YDR079W, YLL041C
GO:0045333	cellular respiration	0.002119605	5.13E-06	14	245	89	6476	0.00%	0	YGR165W, YEL024W, YGR183C, YDR148C, YBL030C, YLR256W, YDR115W, YDR529C, YGL187C, YPR100W, YMR188C, YGR244C, YDR079W, YLL041C
GO:0006119	oxidative phosphorylation	0.002530651	6.13E-06	10	245	46	6476	0.00%	0	YLR395C, YEL024W, YGR183C, YOR065W, YHR051W, YDR529C, YGL187C, YGR008C, YLL041C, YML120C
GO:0000463	maturation of LSU-rRNA from tricistronic rRNA transcript (SSU-rRNA, 5.8S rRNA, LSU-rRNA)	0.002650397	6.42E-06	6	245	14	6476	0.00%	0	YER126C, YAL025C, YHR088W, YKL021C, YGL120C, YCL054W
GO:0000470	maturation of LSU-rRNA	0.002650397	6.42E-06	6	245	14	6476	0.00%	0	YER126C, YAL025C, YHR088W, YKL021C, YGL120C, YCL054W
GO:0000466	maturation of 5.8S rRNA from tricistronic rRNA transcript (SSU-rRNA, 5.8S rRNA, LSU-rRNA)	0.011943232	2.89E-05	8	245	34	6476	0.38%	0.06	YDR449C, YER126C, YAL025C, YHR088W, YGL120C, YCL054W, YBR247C, YKL021C
GO:0000460	maturation of 5.8S rRNA	0.018640358	4.51E-05	8	245	36	6476	0.35%	0.06	YDR449C, YER126C, YAL025C, YHR088W, YGL120C, YCL054W, YBR247C, YKL021C
Cluster 6
GOID	TERM	CORRECTED_PVALUE	UNCORRECTED_PVALUE	NUM_LIST_ANNOTATIONS	LIST_SIZE	TOTAL_NUM_ANNOTATIONS	POPULATION_SIZE	FDR_RATE	EXPECTED_FALSE_POSITIVES	ANNOTATED_GENES
GO:XXXXXXX	unannotated	0	0	17	212		6476	0.00%	0	YLR334C, YBL109W, YDL228C, YGL109W, YKL044W, YCLX11W, YGR051C, YCL021W, YCR064C, YML090W, YLR217W, YIL100W, YKL118W, YBR266C, YCR013C, YEL074W, YDR209C
GO:0006090	pyruvate metabolic process	0.001452275	3.29E-06	9	212	39	6476	0.00%	0	YBR196C, YBR105C, YBR218C, YHR174W, YLR044C, YGL115W, YEL012W, YOR347C, YBR221C
GO:0006696	ergosterol biosynthetic process	0.00624203	1.41E-05	7	212	26	6476	0.00%	0	YMR202W, YHR072W, YLR056W, YHR007C, YHR042W, YML075C, YKL150W
GO:0008204	ergosterol metabolic process	0.00624203	1.41E-05	7	212	26	6476	0.00%	0	YMR202W, YHR072W, YLR056W, YHR007C, YHR042W, YML075C, YKL150W
GO:0006066	alcohol metabolic process	0.010004804	2.26E-05	17	212	164	6476	0.00%	0	YMR202W, YBR105C, YBR218C, YLR056W, YHR174W, YHR007C, YLR044C, YML075C, YKL150W, YDR043C, YEL012W, YBR196C, YDR050C, YHR072W, YHR183W, YGL115W, YHR042W
GO:0006694	steroid biosynthetic process	0.027014728	6.11E-05	7	212	32	6476	0.00%	0	YMR202W, YHR072W, YLR056W, YHR007C, YHR042W, YML075C, YKL150W
GO:0016126	sterol biosynthetic process	0.027014728	6.11E-05	7	212	32	6476	0.00%	0	YMR202W, YHR072W, YLR056W, YHR007C, YHR042W, YML075C, YKL150W
Cluster 7
GOID	TERM	CORRECTED_PVALUE	UNCORRECTED_PVALUE	NUM_LIST_ANNOTATIONS	LIST_SIZE	TOTAL_NUM_ANNOTATIONS	POPULATION_SIZE	FDR_RATE	EXPECTED_FALSE_POSITIVES	ANNOTATED_GENES
GO:XXXXXXX	unannotated	0	0	18	204		6476	0.00%	0	YFR020W, YLR311C, YLR379W, YFL015C, YAR053W, YDL050C, YKL044W, YDR157W, YCL007C, YCLX06C, YCLX09W, YPR123C, YGR190C, YEL068C, YDR417C, YCR087W, YEL014C, YCL058C
GO:0042254	ribosome biogenesis and assembly	9.20E-08	2.47E-10	39	204	410	6476	0.00%	0	YPL235W, YLR059C, YMR290C, YJL069C, YIR012W, YNL248C, YPR104C, YDR365C, YDR120C, YDR312W, YLR048W, YPL193W, YGL099W, YGR187C, YJL010C, YPL169C, YHR196W, YPL217C, YDL213C, YLL034C, YDR083W, YPL012W, YHR088W, YLL008W, YGR081C, YGL030W, YGR159C, YLR068W, YGR280C, YKL082C, YER049W, YOR119C, YKR081C, YDR165W, YNL110C, YOL144W, YMR049C, YPR110C, YCL059C
GO:0022613	ribonucleoprotein complex biogenesis and assembly	2.81E-07	7.56E-10	42	204	483	6476	0.00%	0	YPL235W, YLR059C, YMR290C, YJL069C, YKL074C, YIR012W, YNL248C, YPR104C, YDR365C, YDR120C, YDR312W, YLR048W, YPL193W, YNL007C, YGL099W, YGR187C, YJL010C, YPL169C, YHR196W, YPL217C, YDL213C, YLL034C, YDR083W, YPL012W, YHR088W, YLL008W, YGR081C, YGL030W, YGR159C, YLR068W, YGR280C, YKL082C, YOR119C, YER049W, YKR081C, YDR165W, YNL110C, YOL144W, YGR083C, YMR049C, YPR110C, YCL059C
GO:0006364	rRNA processing	0.000320592	8.62E-07	24	204	250	6476	0.00%	0	YPL235W, YDL213C, YDR083W, YLR059C, YMR290C, YJL069C, YPL012W, YLL008W, YHR088W, YGR081C, YPR104C, YLR068W, YGL030W, YGR159C, YDR365C, YGR280C, YOR119C, YKR081C, YJL010C, YOL144W, YMR049C, YHR196W, YPL217C, YCL059C
GO:0016072	rRNA metabolic process	0.000528976	1.42E-06	24	204	257	6476	0.00%	0	YPL235W, YDL213C, YDR083W, YLR059C, YMR290C, YJL069C, YPL012W, YLL008W, YHR088W, YGR081C, YPR104C, YLR068W, YGL030W, YGR159C, YDR365C, YGR280C, YOR119C, YKR081C, YJL010C, YOL144W, YMR049C, YHR196W, YPL217C, YCL059C
GO:0042255	ribosome assembly	0.002023884	5.44E-06	11	204	66	6476	0.00%	0	YLR048W, YPL193W, YKR081C, YLL008W, YHR088W, YNL110C, YIR012W, YOL144W, YGR159C, YDR312W, YPL217C
GO:0042257	ribosomal subunit assembly	0.017214242	4.63E-05	9	204	55	6476	0.29%	0.02	YLR048W, YPL193W, YKR081C, YLL008W, YHR088W, YIR012W, YOL144W, YGR159C, YDR312W
GO:0006396	RNA processing	0.021113851	5.68E-05	32	204	492	6476	0.50%	0.04	YPL235W, YLR059C, YMR290C, YJL069C, YLR116W, YKL074C, YPL178W, YPR104C, YDR365C, YDR120C, YJL010C, YHR196W, YPL217C, YDL213C, YDR083W, YDR195W, YHR088W, YLL008W, YPL012W, YGR081C, YGL030W, YGR159C, YLR068W, YGR280C, YNL317W, YOR119C, YKR081C, YJR017C, YDR165W, YOL144W, YMR049C, YCL059C
GO:0006996	organelle organization and biogenesis	0.02781892	7.48E-05	69	204	1439	6476	0.44%	0.04	YCL055W, YCL011C, YMR290C, YJL069C, YIR012W, YPL031C, YNL248C, YLL027W, YDR365C, YDR312W, YBR097W, YBR289W, YLR048W, YIL006W, YJL010C, YGL070C, YER051W, YDR424C, YPL169C, YLR015W, YDR145W, YPL217C, YDL213C, YDR083W, YJR060W, YDR195W, YPL012W, YLL008W, YHR088W, YJL004C, YEL037C, YGL030W, YGR280C, YOR119C, YKR081C, YOL144W, YAL010C, YPR110C, YPL235W, YLR059C, YML031W, YLR150W, YNL055C, YPL178W, YHR…
GO:0016070	RNA metabolic process	0.045937313	0.000123487	54	204	1057	6476	0.80%	0.08	YPL235W, YML015C, YCL055W, YLR059C, YMR290C, YOR061W, YJL069C, YLR116W, YKL074C, YPL178W, YNL248C, YPR104C, YDR365C, YDR120C, YDR172W, YKL058W, YJL010C, YGL070C, YNL199C, YDR028C, YHR196W, YLR015W, YDR145W, YPL217C, YDL213C, YDR083W, YJR060W, YDR195W, YJL184W, YPL012W, YLL008W, YHR088W, YGR081C, YKL015W, YLR068W, YGL030W, YGR159C, YDR404C, YER169W, YGR280C, YNL317W, YJL110C, YOR119C, YER049W, YKR…
Cluster 8
GOID	TERM	CORRECTED_PVALUE	UNCORRECTED_PVALUE	NUM_LIST_ANNOTATIONS	LIST_SIZE	TOTAL_NUM_ANNOTATIONS	POPULATION_SIZE	FDR_RATE	EXPECTED_FALSE_POSITIVES	ANNOTATED_GENES
GO:XXXXXXX	unannotated	0	0	18	184		6476	0.00%	0	YLL044W, YJR146W, YJL007C, YOR366W, YLR434C, YGL204C, YPR150W, YKR033C, YJL182C, YGL132W, YGR139W, YGR115C, YGL088W, YDR509W, YCR087W, YCR103C, YNL226W, YDR187C
GO:0006530	asparagine catabolic process	0.001123294	3.09E-06	4	184	5	6476	0.00%	0	YLR158C, YLR160C, YLR155C, YLR157C
GO:0006995	cellular response to nitrogen starvation	0.001123294	3.09E-06	4	184	5	6476	0.00%	0	YLR158C, YLR160C, YLR155C, YLR157C
GO:0043562	cellular response to nitrogen levels	0.001123294	3.09E-06	4	184	5	6476	0.00%	0	YLR158C, YLR160C, YLR155C, YLR157C
GO:0006528	asparagine metabolic process	0.025875411	7.11E-05	4	184	9	6476	1.20%	0.06	YLR158C, YLR160C, YLR155C, YLR157C
GO:0009068	aspartate family amino acid catabolic process	0.042170137	0.000115852	4	184	10	6476	3.67%	0.22	YLR158C, YLR160C, YLR155C, YLR157C
Cluster 11
GOID	TERM	CORRECTED_PVALUE	UNCORRECTED_PVALUE	NUM_LIST_ANNOTATIONS	LIST_SIZE	TOTAL_NUM_ANNOTATIONS	POPULATION_SIZE	FDR_RATE	EXPECTED_FALSE_POSITIVES	ANNOTATED_GENES
GO:XXXXXXX	unannotated	0	0	13	170		6476	0.00%	0	YOR169C, YDL228C, YGL072C, YKR047W, YDR094W, YBR209W, YBR178W, YJL075C, YGL102C, YDL032W, YLR198C, YCL006C, YCRX09C
GO:0006520	amino acid metabolic process	0.000667214	1.60E-06	18	170	187	6476	0.00%	0	YOL064C, YDR253C, YAL044C, YPR033C, YKL181W, YER099C, YOR184W, YEL009C, YBR248C, YGL148W, YDR037W, YCL018W, YDL066W, YDL131W, YCR053W, YAL012W, YGL202W, YHR019C
GO:0006519	amino acid and derivative metabolic process	0.002330595	5.59E-06	18	170	204	6476	0.00%	0	YOL064C, YDR253C, YAL044C, YPR033C, YKL181W, YER099C, YOR184W, YEL009C, YBR248C, YGL148W, YDR037W, YCL018W, YDL066W, YDL131W, YCR053W, YAL012W, YGL202W, YHR019C
GO:0042254	ribosome biogenesis and assembly	0.00862361	2.07E-05	26	170	410	6476	0.00%	0	YLR129W, YJL148W, YPL157W, YOL077C, YAL033W, YOR095C, YHR148W, YER133W, YJL033W, YLR276C, YKL172W, YDR021W, YIL063C, YPL146C, YGR095C, YHR034C, YLR448W, YLR197W, YGL099W, YGR103W, YLR074C, YLR175W, YDR496C, YDR398W, YNR038W, YLL011W
GO:0009308	amine metabolic process	0.012195822	2.92E-05	18	170	230	6476	0.00%	0	YOL064C, YDR253C, YAL044C, YPR033C, YKL181W, YER099C, YOR184W, YEL009C, YBR248C, YGL148W, YDR037W, YCL018W, YDL066W, YDL131W, YCR053W, YAL012W, YGL202W, YHR019C
GO:0022613	ribonucleoprotein complex biogenesis and assembly	0.020701026	4.96E-05	28	170	483	6476	0.00%	0	YLR129W, YJL148W, YPL157W, YOL077C, YAL033W, YOR095C, YHR148W, YER133W, YJL033W, YLR276C, YKL172W, YDR021W, YIL063C, YPL146C, YGR095C, YHR034C, YLR448W, YLR197W, YGL099W, YGR103W, YLR074C, YLR175W, YGL049C, YLR117C, YDR496C, YDR398W, YNR038W, YLL011W
GO:0006082	organic acid metabolic process	0.029783817	7.14E-05	21	170	316	6476	0.57%	0.04	YOL064C, YDR253C, YAL044C, YPR033C, YKL181W, YER099C, YOR184W, YEL009C, YBR248C, YGL148W, YDR037W, YML004C, YCL018W, YBL015W, YDL066W, YKR097W, YDL131W, YCR053W, YAL012W, YGL202W, YHR019C
GO:0019752	carboxylic acid metabolic process	0.029783817	7.14E-05	21	170	316	6476	0.50%	0.04	YOL064C, YDR253C, YAL044C, YPR033C, YKL181W, YER099C, YOR184W, YEL009C, YBR248C, YGL148W, YDR037W, YML004C, YCL018W, YBL015W, YDL066W, YKR097W, YDL131W, YCR053W, YAL012W, YGL202W, YHR019C
GO:0008152	metabolic process	0.037432944	8.98E-05	118	170	3577	6476	2.44%	0.22	YGR091W, YKR072C, YEL009C, YMR173W, YDR228C, YBR248C, YGR027C, YER117W, YBR011C, YDR037W, YML004C, YCL018W, YLR418C, YBL015W, YPR183W, YKR097W, YIL143C, YDL131W, YFR052W, YGL012W, YDL056W, YOL064C, YAL044C, YKL181W, YJL148W, YOR278W, YOR184W, YBR089C-A, YDL047W, YAL033W, YJL033W, YLR321C, YLR276C, YDR021W, YER029C, YER141W, YDL030W, YBR084C-A, YLR448W, YHR201C, YGR148C, YHL029C, YDL229W, YDL066W,…
GO:0006807	nitrogen compound metabolic process	0.038559116	9.25E-05	18	170	251	6476	2.20%	0.22	YOL064C, YDR253C, YAL044C, YPR033C, YKL181W, YER099C, YOR184W, YEL009C, YBR248C, YGL148W, YDR037W, YCL018W, YDL066W, YDL131W, YCR053W, YAL012W, YGL202W, YHR019C
GO:0044237	cellular metabolic process	0.044778756	0.000107383	115	170	3468	6476	2.18%	0.24	YGR091W, YKR072C, YEL009C, YMR173W, YDR228C, YBR248C, YGR027C, YER117W, YBR011C, YDR037W, YML004C, YCL018W, YLR418C, YBL015W, YPR183W, YKR097W, YIL143C, YDL131W, YFR052W, YGL012W, YDL056W, YOL064C, YAL044C, YKL181W, YJL148W, YOR278W, YOR184W, YBR089C-A, YDL047W, YAL033W, YJL033W, YLR321C, YLR276C, YDR021W, YER029C, YER141W, YDL030W, YBR084C-A, YLR448W, YHR201C, YGR148C, YDL229W, YDL066W, YER116C,…
Cluster 13
GOID	TERM	CORRECTED_PVALUE	UNCORRECTED_PVALUE	NUM_LIST_ANNOTATIONS	LIST_SIZE	TOTAL_NUM_ANNOTATIONS	POPULATION_SIZE	FDR_RATE	EXPECTED_FALSE_POSITIVES	ANNOTATED_GENES
GO:XXXXXXX	unannotated	0	0	15	159		6476	0.00%	0	YAR073W, YKL102C, YMR007W, YCLX04W, YJL032W, YCLX06C, YCR064C, YDR230W, YOR139C, YNL150W, YDR193W, YGR022C, YGR069W, YEL028W, YJL142C
GO:0030026	cellular manganese ion homeostasis	0.045528496	0.000140088	3	159	5	6476	0.00%	0	YOL060C, YDR182W, YCR044C
GO:0055071	manganese ion homeostasis	0.045528496	0.000140088	3	159	5	6476	0.00%	0	YOL060C, YDR182W, YCR044C
Cluster 14
GOID	TERM	CORRECTED_PVALUE	UNCORRECTED_PVALUE	NUM_LIST_ANNOTATIONS	LIST_SIZE	TOTAL_NUM_ANNOTATIONS	POPULATION_SIZE	FDR_RATE	EXPECTED_FALSE_POSITIVES	ANNOTATED_GENES
GO:XXXXXXX	unannotated	0	0	12	150		6476	0.00%	0	YGR176W, YNR077C, YDR543C, YGR050C, YCLX05C, YDR417C, YKL030W, YBR226C, YOR135C, YGR160W, YCLX02C, YDR187C
GO:0006412	translation	1.00E-08	3.13E-11	45	150	686	6476	0.00%	0	YLR325C, YGL103W, YLR061W, YER102W, YJL190C, YGL147C, YOL039W, YDR418W, YPR163C, YJL177W, YPL131W, YGL031C, YLR167W, YPL081W, YLR441C, YHL015W, YLR075W, YGR214W, YNL085W, YFR049W, YML063W, YBR031W, YGL123W, YHR010W, YNL067W, YLR333C, YDR450W, YHR203C, YNL247W, YER025W, YGR148C, YGL189C, YBR189W, YOL127W, YLR249W, YPR043W, YER074W, YPL079W, YDR382W, YKL156W, YBR191W, YCR031C, YLR344W, YOL139C, YNL…
GO:0044249	cellular biosynthetic process	1.12E-07	3.49E-10	54	150	1002	6476	0.00%	0	YLR325C, YGL103W, YLR061W, YER102W, YJL190C, YGL147C, YOL039W, YDR418W, YPR163C, YJL177W, YOL086C, YPL131W, YGR124W, YGL031C, YLR167W, YPL081W, YLR441C, YDR408C, YHL015W, YLR075W, YIL124W, YGR214W, YCR012W, YNL085W, YFR049W, YML063W, YBR031W, YGL123W, YHR010W, YNL067W, YGR192C, YLR333C, YDR035W, YDR450W, YHR203C, YNL247W, YJR070C, YER025W, YGL189C, YGR148C, YBR189W, YOL127W, YLR249W, YPR043W, YML…
GO:0009059	macromolecule biosynthetic process	1.38E-06	4.30E-09	48	150	885	6476	0.00%	0	YLR325C, YGL103W, YLR061W, YER102W, YJL190C, YGL147C, YOL039W, YDR418W, YPR163C, YJL177W, YPL131W, YGL031C, YLR167W, YPL081W, YLR441C, YHL015W, YIL085C, YLR075W, YGR214W, YCR012W, YNL085W, YFR049W, YML063W, YBR031W, YGL123W, YHR010W, YNL067W, YGR192C, YLR333C, YDR450W, YHR203C, YNL247W, YER025W, YGR148C, YGL189C, YBR189W, YOL127W, YLR249W, YPR043W, YER074W, YPL079W, YDR382W, YKL156W, YLR344W, YBR…
GO:0009058	biosynthetic process	2.01E-06	6.28E-09	59	150	1246	6476	0.00%	0	YMR202W, YLR325C, YGL103W, YLR061W, YER102W, YJL190C, YGL147C, YOL039W, YDR418W, YPR163C, YJL177W, YOL086C, YPL131W, YGR124W, YGL031C, YLR167W, YPL081W, YLR441C, YDR408C, YHL015W, YER125W, YIL085C, YLR075W, YIL124W, YGR214W, YCR012W, YNL085W, YFR049W, YML063W, YGL123W, YBR031W, YHR010W, YPR113W, YNL067W, YGR192C, YLR333C, YDR035W, YDR450W, YHR203C, YNL247W, YJR070C, YER025W, YGL189C, YGR148C, YBR…
GO:0044267	cellular protein metabolic process	0.000326338	1.02E-06	61	150	1500	6476	0.00%	0	YLR325C, YGL103W, YLR061W, YER102W, YBL105C, YBL079W, YJL190C, YGL147C, YOL039W, YDR418W, YPR163C, YJL177W, YDL064W, YPL131W, YGL031C, YEL052W, YLR167W, YPL081W, YLR441C, YHL015W, YER125W, YIL085C, YLR075W, YGR214W, YDR358W, YPL154C, YNL085W, YFR049W, YML063W, YGL123W, YBR031W, YHR010W, YOR117W, YNL172W, YNL067W, YLR333C, YDR450W, YHR203C, YNL247W, YGL179C, YLR347C, YER025W, YGL189C, YGR148C, YBR…
GO:0019538	protein metabolic process	0.00044262	1.38E-06	62	150	1549	6476	0.00%	0	YLR325C, YGL103W, YLR061W, YER102W, YBL105C, YBL079W, YJL190C, YGL147C, YOL039W, YDR418W, YDR155C, YPR163C, YJL177W, YDL064W, YPL131W, YGL031C, YEL052W, YLR167W, YPL081W, YLR441C, YHL015W, YER125W, YIL085C, YLR075W, YGR214W, YDR358W, YPL154C, YNL085W, YFR049W, YML063W, YGL123W, YBR031W, YHR010W, YOR117W, YNL172W, YNL067W, YLR333C, YDR450W, YHR203C, YNL247W, YGL179C, YLR347C, YER025W, YGL189C, YGR…
GO:0044260	cellular macromolecule metabolic process	0.001145155	3.58E-06	61	150	1554	6476	0.00%	0	YLR325C, YGL103W, YLR061W, YER102W, YBL105C, YBL079W, YJL190C, YGL147C, YOL039W, YDR418W, YPR163C, YJL177W, YDL064W, YPL131W, YGL031C, YEL052W, YLR167W, YPL081W, YLR441C, YHL015W, YER125W, YIL085C, YLR075W, YGR214W, YDR358W, YPL154C, YNL085W, YFR049W, YML063W, YGL123W, YBR031W, YHR010W, YOR117W, YNL172W, YNL067W, YLR333C, YDR450W, YHR203C, YNL247W, YGL179C, YLR347C, YER025W, YGL189C, YGR148C, YBR…
GO:0042257	ribosomal subunit assembly	0.001237261	3.87E-06	9	150	55	6476	0.00%	0	YKR024C, YOL127W, YLR075W, YDR418W, YGR214W, YGR159C, YCR031C, YPL131W, YLR167W
GO:0042255	ribosome assembly	0.005796987	1.81E-05	9	150	66	6476	0.00%	0	YKR024C, YOL127W, YLR075W, YDR418W, YGR214W, YGR159C, YCR031C, YPL131W, YLR167W
GO:0022618	protein-RNA complex assembly	0.008113761	2.54E-05	13	150	144	6476	0.00%	0	YKR024C, YER025W, YOL127W, YLR075W, YDR418W, YGR214W, YPR163C, YGR159C, YPL131W, YCR031C, YER063W, YOL139C, YLR167W
GO:0010467	gene expression	0.01548766	4.84E-05	61	150	1680	6476	0.00%	0	YLR325C, YKR024C, YGL103W, YML113W, YMR290C, YLR061W, YER102W, YJL190C, YGL147C, YOL039W, YAL001C, YDR418W, YPR163C, YOR315W, YJL177W, YPL131W, YGL031C, YLR167W, YPL081W, YLR441C, YHL015W, YER125W, YLR075W, YJL109C, YGR214W, YNL085W, YKL014C, YFR049W, YML063W, YGL178W, YGL123W, YBR031W, YHR010W, YNL061W, YNL112W, YNL067W, YLR333C, YDR450W, YPL207W, YIR023W, YGR159C, YHR203C, YNL247W, YER063W, YER…
GO:0044238	primary metabolic process	0.02302167	7.19E-05	100	150	3312	6476	0.00%	0	YMR202W, YLR325C, YML113W, YKL004W, YMR290C, YLR061W, YER102W, YBL105C, YBL079W, YOL039W, YDR418W, YPR163C, YOR315W, YOR142W, YPL131W, YGR124W, YGL031C, YLR167W, YBR130C, YJL109C, YCR012W, YDR358W, YPL154C, YNL085W, YFR049W, YML063W, YGL123W, YPR113W, YGR192C, YGR177C, YDR035W, YPL207W, YIR023W, YHR203C, YJR070C, YGL179C, YLR347C, YGR148C, YIL075C, YBR189W, YBR081C, YPL028W, YML106W, YKL156W, YLR…
GO:0022613	ribonucleoprotein complex biogenesis and assembly	0.032946273	0.000102957	25	150	483	6476	0.14%	0.02	YNL112W, YKR024C, YMR290C, YGL111W, YKR092C, YPL239W, YDR418W, YPR163C, YGR159C, YNL247W, YJR070C, YPL131W, YER063W, YLR167W, YER025W, YOL127W, YLR249W, YJL109C, YLR075W, YJL122W, YGR214W, YKL014C, YCR031C, YOL139C, YNL061W
GO:0008152	metabolic process	0.041054271	0.000128295	105	150	3577	6476	0.40%	0.06	YMR202W, YLR325C, YML113W, YKL004W, YMR290C, YLR061W, YER102W, YBL105C, YBL079W, YOL039W, YDR418W, YPR163C, YOR315W, YOR142W, YPL131W, YGR124W, YGL031C, YLR167W, YBR130C, YJL109C, YCR012W, YDR358W, YPL154C, YNL085W, YFR049W, YML063W, YGL123W, YPR113W, YGR233C, YGR192C, YGR177C, YDR035W, YPL207W, YIR023W, YHR203C, YJR104C, YJR070C, YGL179C, YLR347C, YGR148C, YIL075C, YBR189W, YBR081C, YPL028W, YML…
Cluster 15
GOID	TERM	CORRECTED_PVALUE	UNCORRECTED_PVALUE	NUM_LIST_ANNOTATIONS	LIST_SIZE	TOTAL_NUM_ANNOTATIONS	POPULATION_SIZE	FDR_RATE	EXPECTED_FALSE_POSITIVES	ANNOTATED_GENES
GO:XXXXXXX	unannotated	0	0	4	148		6476	0.00%	0	YOR248W, YHR145C, YLR400W, YDL221W
GO:0006261	DNA-dependent DNA replication	0.02516415	7.40E-05	10	148	99	6476	2.00%	0.04	YBR228W, YJR043C, YML095C, YEL032W, YOR033C, YNL273W, YBR087W, YDL102W, YML069W, YDR013W
Cluster 16
GOID	TERM	CORRECTED_PVALUE	UNCORRECTED_PVALUE	NUM_LIST_ANNOTATIONS	LIST_SIZE	TOTAL_NUM_ANNOTATIONS	POPULATION_SIZE	FDR_RATE	EXPECTED_FALSE_POSITIVES	ANNOTATED_GENES
GO:XXXXXXX	unannotated	0	0	7	147		6476	0.00%	0	YLR236C, YDL068W, YKL030W, YIL141W, YCL023C, YDR199W, YOR121C
GO:0006260	DNA replication	8.51E-05	2.61E-07	15	147	133	6476	0.00%	0	YLR274W, YKL108W, YPR175W, YDR279W, YDR489W, YLR135W, YLL004W, YML065W, YJR043C, YJR006W, YEL032W, YOR330C, YPR162C, YBR202W, YLR154C
GO:0006261	DNA-dependent DNA replication	9.41E-05	2.89E-07	13	147	99	6476	0.00%	0	YLR274W, YKL108W, YPR175W, YDR489W, YLR135W, YLL004W, YML065W, YJR043C, YJR006W, YEL032W, YOR330C, YPR162C, YBR202W
GO:0006267	pre-replicative complex assembly	0.00017029	5.22E-07	6	147	15	6476	0.00%	0	YLR274W, YEL032W, YPR162C, YLL004W, YML065W, YBR202W
GO:0007109	completion of separation involved in cytokinesis	0.000759783	2.33E-06	5	147	11	6476	0.00%	0	YLR286C, YOR058C, YGL028C, YHR143W, YER124C
GO:0000920	cell separation during cytokinesis	0.002040039	6.26E-06	5	147	13	6476	0.00%	0	YLR286C, YOR058C, YGL028C, YHR143W, YER124C
GO:0006270	DNA replication initiation	0.026882553	8.25E-05	6	147	33	6476	1.14%	0.08	YLR274W, YEL032W, YPR162C, YLL004W, YML065W, YBR202W
GO:0006271	DNA strand elongation during DNA replication	0.026882553	8.25E-05	6	147	33	6476	1.00%	0.08	YKL108W, YEL032W, YPR175W, YJR043C, YJR006W, YBR202W
GO:0022616	DNA strand elongation	0.026882553	8.25E-05	6	147	33	6476	0.89%	0.08	YKL108W, YEL032W, YPR175W, YJR043C, YJR006W, YBR202W
Cluster 24
GOID	TERM	CORRECTED_PVALUE	UNCORRECTED_PVALUE	NUM_LIST_ANNOTATIONS	LIST_SIZE	TOTAL_NUM_ANNOTATIONS	POPULATION_SIZE	FDR_RATE	EXPECTED_FALSE_POSITIVES	ANNOTATED_GENES
GO:XXXXXXX	unannotated	0	0	7	116		6476	0.00%	0	YPR130C, YPR126C, YPR087W, YDR133C, YDR509W, YDL041W, YGL165C
GO:0022613	ribonucleoprotein complex biogenesis and assembly	0.034183079	0.000110268	21	116	483	6476	6.00%	0.12	YEL054C, YDL014W, YPR102C, YMR146C, YLR449W, YLR435W, YNR003C, YLR051C, YPL204W, YLR145W, YEL026W, YLR068W, YIL148W, YJL041W, YCL031C, YGR283C, YMR310C, YOL144W, YOL080C, YEL034W, YGR054W
Cluster 27
GOID	TERM	CORRECTED_PVALUE	UNCORRECTED_PVALUE	NUM_LIST_ANNOTATIONS	LIST_SIZE	TOTAL_NUM_ANNOTATIONS	POPULATION_SIZE	FDR_RATE	EXPECTED_FALSE_POSITIVES	ANNOTATED_GENES
GO:XXXXXXX	unannotated	0	0	7	98		6476	0.00%	0	YLR349W, YKL036C, YCR029C, YGR293C, YPR044C, YOR053W, YEL068C
GO:0046907	intracellular transport	0.046333393	0.000149463	20	98	545	6476	2.00%	0.04	YDR138W, YNL287W, YMR026C, YIL109C, YGR029W, YKR027W, YGR077C, YMR237W, YIL076W, YLR431C, YER122C, YNL101W, YBR290W, YJL207C, YGR261C, YIL115C, YKL041W, YNL223W, YLR240W, YLR293C
Cluster 29
GOID	TERM	CORRECTED_PVALUE	UNCORRECTED_PVALUE	NUM_LIST_ANNOTATIONS	LIST_SIZE	TOTAL_NUM_ANNOTATIONS	POPULATION_SIZE	FDR_RATE	EXPECTED_FALSE_POSITIVES	ANNOTATED_GENES
GO:0046112	nucleobase biosynthetic process	0.04800545	0.000189745	4	92	21	6476	16.00%	0.16	YHL011C, YGR204W, YJR103W, YJL130C
Cluster 32
GOID	TERM	CORRECTED_PVALUE	UNCORRECTED_PVALUE	NUM_LIST_ANNOTATIONS	LIST_SIZE	TOTAL_NUM_ANNOTATIONS	POPULATION_SIZE	FDR_RATE	EXPECTED_FALSE_POSITIVES	ANNOTATED_GENES
GO:XXXXXXX	unannotated	0	0	3	81		6476	0.00%	0	YIR040C, YPR170C, YOR366W
GO:0009409	response to cold	0.013939118	6.36E-05	3	81	7	6476	2.00%	0.04	YKL062W, YJR104C, YJL101C
Cluster 39
GOID	TERM	CORRECTED_PVALUE	UNCORRECTED_PVALUE	NUM_LIST_ANNOTATIONS	LIST_SIZE	TOTAL_NUM_ANNOTATIONS	POPULATION_SIZE	FDR_RATE	EXPECTED_FALSE_POSITIVES	ANNOTATED_GENES
GO:XXXXXXX	unannotated	0	0	3	68		6476	0.00%	0	YCLX01W, YER097W, YHR145C
GO:0000054	ribosome export from nucleus	0.001484827	7.42E-06	5	68	27	6476	0.00%	0	YMR235C, YPL093W, YLR022C, YAL059W, YOL040C
Cluster 43
GOID	TERM	CORRECTED_PVALUE	UNCORRECTED_PVALUE	NUM_LIST_ANNOTATIONS	LIST_SIZE	TOTAL_NUM_ANNOTATIONS	POPULATION_SIZE	FDR_RATE	EXPECTED_FALSE_POSITIVES	ANNOTATED_GENES
GO:XXXXXXX	unannotated	0	0	7	63		6476	0.00%	0	YNL303W, YNL143C, YDL016C, YNL105W, YPR099C, YOR102W, YDR467C
GO:0051188	cofactor biosynthetic process	0.016996576	0.000114071	6	63	80	6476	5.00%	0.1	YOR143C, YKR072C, YFR047C, YPL172C, YOR125C, YLR146C
Cluster 45
GOID	TERM	CORRECTED_PVALUE	UNCORRECTED_PVALUE	NUM_LIST_ANNOTATIONS	LIST_SIZE	TOTAL_NUM_ANNOTATIONS	POPULATION_SIZE	FDR_RATE	EXPECTED_FALSE_POSITIVES	ANNOTATED_GENES
GO:XXXXXXX	unannotated	0	0	7	58		6476	0.00%	0	YLR076C, YPL142C, YDR154C, YJL188C, YDR094W, YGR182C, YDR203W
GO:0009415	response to water	0.013639622	7.88E-05	2	58	2	6476	3.00%	0.06	YMR037C, YKL062W
GO:0010286	heat acclimation	0.013639622	7.88E-05	2	58	2	6476	2.00%	0.06	YMR037C, YKL062W
GO:0050826	response to freezing	0.013639622	7.88E-05	2	58	2	6476	1.50%	0.06	YMR037C, YKL062W
GO:0051599	response to hydrostatic pressure	0.013639622	7.88E-05	2	58	2	6476	1.20%	0.06	YMR037C, YKL062W
Cluster 46
GOID	TERM	CORRECTED_PVALUE	UNCORRECTED_PVALUE	NUM_LIST_ANNOTATIONS	LIST_SIZE	TOTAL_NUM_ANNOTATIONS	POPULATION_SIZE	FDR_RATE	EXPECTED_FALSE_POSITIVES	ANNOTATED_GENES
GO:XXXXXXX	unannotated	0	0	7	57		6476	0.00%	0	YJL032W, YBL062W, YPL025C, YOR105W, YOR041C, YPR099C, YDR209C
GO:0017003	protein-heme linkage	0.025432488	0.000227076	2	57	3	6476	3.00%	0.06	YAL039C, YOR037W
GO:0017006	protein-tetrapyrrole linkage	0.025432488	0.000227076	2	57	3	6476	2.00%	0.06	YAL039C, YOR037W
GO:0018063	cytochrome c-heme linkage	0.025432488	0.000227076	2	57	3	6476	1.50%	0.06	YAL039C, YOR037W
Cluster 50
GOID	TERM	CORRECTED_PVALUE	UNCORRECTED_PVALUE	NUM_LIST_ANNOTATIONS	LIST_SIZE	TOTAL_NUM_ANNOTATIONS	POPULATION_SIZE	FDR_RATE	EXPECTED_FALSE_POSITIVES	ANNOTATED_GENES
GO:XXXXXXX	unannotated	0	0	5	51		6476	0.00%	0	YOL050C, YER097W, YGR228W, YOR333C, YOR218C
GO:0022607	cellular component assembly	5.48E-05	3.34E-07	16	51	473	6476	0.00%	0	YER013W, YLR442C, YIL095W, YNL257C, YMR094W, YOR270C, YKL173W, YJL065C, YGR246C, YOR279C, YDR142C, YNL107W, YLR054C, YHR170W, YDR227W, YML105C
Cluster 54
GOID	TERM	CORRECTED_PVALUE	UNCORRECTED_PVALUE	NUM_LIST_ANNOTATIONS	LIST_SIZE	TOTAL_NUM_ANNOTATIONS	POPULATION_SIZE	FDR_RATE	EXPECTED_FALSE_POSITIVES	ANNOTATED_GENES
GO:XXXXXXX	unannotated	0	0	5	33		6476	0.00%	0	YLR261C, YKL136W, YKL097C, YGR115C, YDL071C
GO:0016071	mRNA metabolic process	0.00468627	6.89E-05	7	33	209	6476	0.00%	0	YOR001W, YOR148C, YNR011C, YPR107C, YPR082C, YIR001C, YPR178W
